# Supplementary material for: ﻿A new species of Diglyphus Walker (Hymenoptera, Eulophidae) from China, with morphological characterizations and molecular analysis
Source: Zookeys. 2023 Feb 15;1148:65–78. doi: 10.3897/zookeys.1148.98853 (PMC10193845; doi:10.3897/zookeys.1148.98853)
Supplement: XML Treatment for Diglyphus difasciatus [file zookeys.1148.98853-treatment1.xml]

<!DOCTYPE tp:taxon-treatment
  PUBLIC "-//TaxonX//DTD Taxonomic Treatment Publishing DTD v0 20100105//EN" "tax-treatment-NSO.dtd">
<tp:taxon-treatment xmlns:tp="http://www.plazi.org/taxpub"><tp:treatment-meta><kwd-group><label>Taxon classification</label><kwd>
                <named-content content-type="kingdom">Animalia</named-content>
              </kwd><kwd>
                <named-content content-type="order">Hymenoptera</named-content>
              </kwd><kwd>
                <named-content content-type="family">Eulophidae</named-content>
              </kwd></kwd-group><mixed-citation publication-type="journal"><person-group><name><surname>Wan</surname><given-names>Wei-Jie</given-names></name><name><surname>Du</surname><given-names>Su-Jie</given-names></name><name><surname>Hansson</surname><given-names>Christer</given-names></name><name><surname>Liu</surname><given-names>Wan-Xue</given-names></name></person-group><article-title>﻿A new species of <italic><tp:taxon-name><tp:taxon-name-part taxon-name-part-type="genus" reg="Diglyphus">Diglyphus</tp:taxon-name-part></tp:taxon-name></italic> Walker (<tp:taxon-name><tp:taxon-name-part taxon-name-part-type="order">Hymenoptera</tp:taxon-name-part></tp:taxon-name>, <tp:taxon-name><tp:taxon-name-part taxon-name-part-type="family">Eulophidae</tp:taxon-name-part></tp:taxon-name>) from China, with morphological characterizations and molecular analysis</article-title><source>Zookeys</source><day>15</day><month>02</month><year>2023</year><volume>1148</volume><fpage>65</fpage><lpage>78</lpage><pub-id pub-id-type="doi">10.3897/zookeys.1148.98853</pub-id></mixed-citation></tp:treatment-meta><tp:nomenclature><label>﻿</label><tp:taxon-name>
              <object-id xmlns:xlink="http://www.w3.org/1999/xlink" content-type="arpha" xlink:type="simple">0DC03C5B-460A-5818-9FC7-E908C5F6539B</object-id>
              <tp:taxon-name-part taxon-name-part-type="genus" reg="Diglyphus">Diglyphus</tp:taxon-name-part>
              <tp:taxon-name-part taxon-name-part-type="species" reg="difasciatus">difasciatus</tp:taxon-name-part>
              <object-id xmlns:xlink="http://www.w3.org/1999/xlink" content-type="zoobank" xlink:type="simple">https://zoobank.org/DA756718-6C6B-4958-8375-BED1BF06EE3C</object-id>
            </tp:taxon-name><tp:taxon-authority>Liu, Hansson &amp; Wan</tp:taxon-authority><tp:taxon-status xmlns:xlink="http://www.w3.org/1999/xlink" xlink:type="simple">sp. nov.</tp:taxon-status><xref ref-type="fig" rid="F1">Figs 1–2</xref><xref ref-type="fig" rid="F2">, 3–7</xref></tp:nomenclature><tp:treatment-sec sec-type="material" id="SECID0EINAI"><title>Material.</title><p><bold><italic>Holotype</italic> female</bold>: China, Hebei; <named-content xmlns:xlink="http://www.w3.org/1999/xlink" content-type="dwc:verbatimCoordinates" xlink:type="simple"><named-content content-type="geo-json" specific-use="{&#34;type&#34;:&#34;Point&#34;,&#34;coordinates&#34;:[114.061111,41.153056]}" id="NCID0EWNAI" xlink:type="simple">41°09'11"N, 114°03'40"E</named-content></named-content>; 25 August 2022; Miao-Miao Mao leg.; reared from <italic><tp:taxon-name><tp:taxon-name-part taxon-name-part-type="genus" reg="Chromatomyia">Chromatomyia</tp:taxon-name-part><tp:taxon-name-part taxon-name-part-type="species" reg="horticola">horticola</tp:taxon-name-part></tp:taxon-name></italic> on leaves of <italic><tp:taxon-name><tp:taxon-name-part taxon-name-part-type="genus" reg="Lactuca">Lactuca</tp:taxon-name-part><tp:taxon-name-part taxon-name-part-type="species" reg="sativa">sativa</tp:taxon-name-part></tp:taxon-name></italic> and <tp:taxon-name><tp:taxon-name-part taxon-name-part-type="genus" reg="Brassica">Brassica</tp:taxon-name-part><tp:taxon-name-part taxon-name-part-type="species" reg="rapa">rapa</tp:taxon-name-part><tp:taxon-name-part taxon-name-part-type="infraspecific-rank">var.</tp:taxon-name-part><tp:taxon-name-part taxon-name-part-type="variety" reg="glabra">glabra</tp:taxon-name-part></tp:taxon-name>, deposited in <abbrev xmlns:xlink="http://www.w3.org/1999/xlink" xlink:title="Institute of Plant Protection" id="ABBRID0ECPAI" xlink:type="simple">IPP</abbrev>. <bold><italic>Paratypes</italic></bold>: 1♀ 2♂ with same label data as holotype, deposited in National Animal Collection Resource Center, Institute of Zoology, Chinese Academy of Sciences. 1♀ China, Beijing; <named-content xmlns:xlink="http://www.w3.org/1999/xlink" content-type="dwc:verbatimCoordinates" xlink:type="simple"><named-content content-type="geo-json" specific-use="{&#34;type&#34;:&#34;Point&#34;,&#34;coordinates&#34;:[116.189167,39.875556]}" id="NCID0EMPAI" xlink:type="simple">39°52'32"N, 116°11'21"E</named-content></named-content>; 11 May 2019; Qiang Wu leg.; reared from <italic><tp:taxon-name><tp:taxon-name-part taxon-name-part-type="genus" reg="Chromatomyia">C.</tp:taxon-name-part><tp:taxon-name-part taxon-name-part-type="species" reg="horticola">horticola</tp:taxon-name-part></tp:taxon-name></italic> on leaves of <italic><tp:taxon-name><tp:taxon-name-part taxon-name-part-type="genus" reg="Sonchus">Sonchus</tp:taxon-name-part><tp:taxon-name-part taxon-name-part-type="species" reg="oleraceus">oleraceus</tp:taxon-name-part></tp:taxon-name></italic> and <italic><tp:taxon-name><tp:taxon-name-part taxon-name-part-type="genus" reg="Ixeris">Ixeris</tp:taxon-name-part><tp:taxon-name-part taxon-name-part-type="species" reg="polycephala">polycephala</tp:taxon-name-part></tp:taxon-name></italic>, deposited in National Animal Collection Resource Center, Institute of Zoology, Chinese Academy of Sciences. 2♀ China, Beijing; <named-content xmlns:xlink="http://www.w3.org/1999/xlink" content-type="dwc:verbatimCoordinates" xlink:type="simple"><named-content content-type="geo-json" specific-use="{&#34;type&#34;:&#34;Point&#34;,&#34;coordinates&#34;:[116.315833,39.605000]}" id="NCID0EVQAI" xlink:type="simple">39°36'18"N, 116°18'57"E</named-content></named-content>; 20 May 2019; Jing He and Meng Guo leg.; reared from <italic><tp:taxon-name><tp:taxon-name-part taxon-name-part-type="genus" reg="Chromatomyia">C.</tp:taxon-name-part><tp:taxon-name-part taxon-name-part-type="species" reg="horticola">horticola</tp:taxon-name-part></tp:taxon-name></italic> on leaves of <italic><tp:taxon-name><tp:taxon-name-part taxon-name-part-type="genus" reg="Hemisteptia">Hemisteptia</tp:taxon-name-part><tp:taxon-name-part taxon-name-part-type="species" reg="lyrata">lyrata</tp:taxon-name-part></tp:taxon-name></italic>, deposited in <abbrev xmlns:xlink="http://www.w3.org/1999/xlink" xlink:title="Institute of Plant Protection" id="ABBRID0EQRAI" xlink:type="simple">IPP</abbrev>. 1♀ 2♂ China, Shanxi; <named-content xmlns:xlink="http://www.w3.org/1999/xlink" content-type="dwc:verbatimCoordinates" xlink:type="simple"><named-content content-type="geo-json" specific-use="{&#34;type&#34;:&#34;Point&#34;,&#34;coordinates&#34;:[113.253889,39.189722]}" id="NCID0EXRAI" xlink:type="simple">39°11'23"N, 113°15'14"E</named-content></named-content>; 6 June 2017; Zhu-Sheng Zheng leg.; reared from <italic><tp:taxon-name><tp:taxon-name-part taxon-name-part-type="genus" reg="Chromatomyia">C.</tp:taxon-name-part><tp:taxon-name-part taxon-name-part-type="species" reg="horticola">horticola</tp:taxon-name-part></tp:taxon-name></italic> on leaves of <italic><tp:taxon-name><tp:taxon-name-part taxon-name-part-type="genus" reg="Lepidium">Lepidium</tp:taxon-name-part><tp:taxon-name-part taxon-name-part-type="species" reg="apetalum">apetalum</tp:taxon-name-part></tp:taxon-name></italic>, deposited in <abbrev xmlns:xlink="http://www.w3.org/1999/xlink" xlink:title="Institute of Plant Protection" id="ABBRID0ESSAI" xlink:type="simple">IPP</abbrev>. 1♀ 2♂ China, Shanxi; <named-content xmlns:xlink="http://www.w3.org/1999/xlink" content-type="dwc:verbatimCoordinates" xlink:type="simple"><named-content content-type="geo-json" specific-use="{&#34;type&#34;:&#34;Point&#34;,&#34;coordinates&#34;:[113.072778,36.185556]}" id="NCID0EZSAI" xlink:type="simple">36°11'8"N, 113°04'22"E</named-content></named-content>; 17 May 2018; Jing He and Su-Jie Du leg.; reared from <italic><tp:taxon-name><tp:taxon-name-part taxon-name-part-type="genus" reg="Chromatomyia">C.</tp:taxon-name-part><tp:taxon-name-part taxon-name-part-type="species" reg="horticola">horticola</tp:taxon-name-part></tp:taxon-name></italic> on leaves of <italic><tp:taxon-name><tp:taxon-name-part taxon-name-part-type="genus" reg="Cirsium">Cirsium</tp:taxon-name-part><tp:taxon-name-part taxon-name-part-type="species" reg="japonicum">japonicum</tp:taxon-name-part></tp:taxon-name></italic>, deposited in <abbrev xmlns:xlink="http://www.w3.org/1999/xlink" xlink:title="Institute of Plant Protection" id="ABBRID0EUTAI" xlink:type="simple">IPP</abbrev>. 3♀ 5♂ China, Shanxi; <named-content xmlns:xlink="http://www.w3.org/1999/xlink" content-type="dwc:verbatimCoordinates" xlink:type="simple"><named-content content-type="geo-json" specific-use="{&#34;type&#34;:&#34;Point&#34;,&#34;coordinates&#34;:[112.904444,35.492500]}" id="NCID0E2TAI" xlink:type="simple">35°29'33"N, 112°54'16"E</named-content></named-content>; 9 May 2019; Jing He and Su-Jie Du leg.; reared from <italic><tp:taxon-name><tp:taxon-name-part taxon-name-part-type="genus" reg="Chromatomyia">C.</tp:taxon-name-part><tp:taxon-name-part taxon-name-part-type="species" reg="horticola">horticola</tp:taxon-name-part></tp:taxon-name></italic> on leaves of <italic><tp:taxon-name><tp:taxon-name-part taxon-name-part-type="genus" reg="Crepidiastrum">Crepidiastrum</tp:taxon-name-part><tp:taxon-name-part taxon-name-part-type="species" reg="sonchifolium">sonchifolium</tp:taxon-name-part></tp:taxon-name></italic>, deposited in <abbrev xmlns:xlink="http://www.w3.org/1999/xlink" xlink:title="Institute of Plant Protection" id="ABBRID0EWUAI" xlink:type="simple">IPP</abbrev>. 2♀ 1♂ China, Hebei; <named-content xmlns:xlink="http://www.w3.org/1999/xlink" content-type="dwc:verbatimCoordinates" xlink:type="simple"><named-content content-type="geo-json" specific-use="{&#34;type&#34;:&#34;Point&#34;,&#34;coordinates&#34;:[114.699722,38.280000]}" id="NCID0E4UAI" xlink:type="simple">38°16'48"N, 114°41'59"E</named-content></named-content>; 14 May 2017; Rong-Jun Zhen and Gui-Fen Zhang leg.; reared from <italic><tp:taxon-name><tp:taxon-name-part taxon-name-part-type="genus" reg="Chromatomyia">C.</tp:taxon-name-part><tp:taxon-name-part taxon-name-part-type="species" reg="horticola">horticola</tp:taxon-name-part></tp:taxon-name></italic> on leaves of an unidentified <tp:taxon-name><tp:taxon-name-part taxon-name-part-type="family">Asteraceae</tp:taxon-name-part></tp:taxon-name>, deposited in <abbrev xmlns:xlink="http://www.w3.org/1999/xlink" xlink:title="Institute of Plant Protection" id="ABBRID0ESVAI" xlink:type="simple">IPP</abbrev>.</p></tp:treatment-sec><tp:treatment-sec sec-type="diagnosis" id="SECID0EWVAI"><title>Diagnosis.</title><p>Scape white with apical 1/3–1/2 dark brown (Figs <xref ref-type="fig" rid="F1">1</xref>–<xref ref-type="fig" rid="F2">5</xref>). The yellow markings on the vertex and face, and those on the male are wider than those on the female. Fore wing with complete vertical infuscate bands below base of marginal and stigmal veins respectively, the two bands are interconnected medially (Figs <xref ref-type="fig" rid="F1">1</xref>–<xref ref-type="fig" rid="F2">3</xref>, <xref ref-type="fig" rid="F2">7</xref>); speculum bare, without dense setae and postmarginal vein almost equal in length to stigmal vein (Figs <xref ref-type="fig" rid="F1">1</xref>–<xref ref-type="fig" rid="F2">3</xref>, <xref ref-type="fig" rid="F2">7</xref>). Mid and hind femora black with apical 1/4 yellowish-white (Figs <xref ref-type="fig" rid="F1">1</xref>–<xref ref-type="fig" rid="F2">3</xref>). Fore and mid tibia yellowish-white with a dark ring basally (Figs <xref ref-type="fig" rid="F1">1</xref>–<xref ref-type="fig" rid="F2">3</xref>). Hind tibia black with apical 1/5 yellowish-white (Figs <xref ref-type="fig" rid="F1">1</xref>–<xref ref-type="fig" rid="F2">3</xref>). Pretarsus on all legs black (Figs <xref ref-type="fig" rid="F1">1</xref>–<xref ref-type="fig" rid="F2">3</xref>).</p><fig id="F1" position="float" orientation="portrait"><object-id xmlns:xlink="http://www.w3.org/1999/xlink" content-type="doi" xlink:type="simple">10.3897/zookeys.1148.98853.figures1-2</object-id><object-id xmlns:xlink="http://www.w3.org/1999/xlink" content-type="arpha" xlink:type="simple">B1E91903-5366-558E-8F2C-8F01A3D538EB</object-id><label>Figures 1–2.</label><caption><p><italic><tp:taxon-name><tp:taxon-name-part taxon-name-part-type="genus" reg="Diglyphus">Diglyphus</tp:taxon-name-part><tp:taxon-name-part taxon-name-part-type="species" reg="difasciatus">difasciatus</tp:taxon-name-part></tp:taxon-name></italic> sp. nov. <bold>1</bold> female holotype, habitus, dorsal view <bold>2</bold> male paratype, habitus, dorsal view.</p></caption><graphic xmlns:xlink="http://www.w3.org/1999/xlink" xlink:href="zookeys-1148-065_article-98853__-g001.jpg" position="float" orientation="portrait" xlink:type="simple" id="oo_810481.jpg"><uri content-type="original_file" xlink:type="simple">https://binary.pensoft.net/fig/810481</uri></graphic></fig></tp:treatment-sec><tp:treatment-sec sec-type="description" id="SECID0EYYAI"><title>Description.</title><p>Female (Fig. <xref ref-type="fig" rid="F1">1</xref>). Body length 1.6mm, Fore wing length 0.8mm. Scape white with apical 1/3–1/2 dark brown. Pedicel and flagellum dark brown. Head dark brown. Eyes red and ocelli brown. Mandibles brownish. Yellow markings on the vertex and face. Pronotum, mesoscutum, scutellum, dorsellum, and propodeum metallic blue-green. Fore wing with two complete vertical infuscate bands below base of marginal and stigmal veins respectively, the two bands are interconnected medially (Fig. <xref ref-type="fig" rid="F2">7</xref>). Mid and hind femora black with apical 1/4 yellowish-white. Fore and mid tibia yellowish-white with a dark ring basally. Hind tibia black with apical 1/5 yellowish-white. Gaster dark brown.</p><p><bold><italic>Head</italic></bold> (Fig. <xref ref-type="fig" rid="F1">1</xref>). Head length 0.6× width in dorsal view, and length 0.9× width in frontal view. <abbrev xmlns:xlink="http://www.w3.org/1999/xlink" xlink:title="Posterior ocellar line: shortest distance between lateral ocelli" id="ABBRID0ERZAI" xlink:type="simple">POL</abbrev> 1.8× <abbrev xmlns:xlink="http://www.w3.org/1999/xlink" xlink:title="Ocular ocellar line: shortest distance between the lateral ocelli and eyes" id="ABBRID0EVZAI" xlink:type="simple">OOL</abbrev>. Malar space 0.7× height of eye, and malar sulcus present. Frons and vertex with distinct reticulation. Eyes with sparse and short setae. Toruli situated below the level of lower margin of eyes. Maxillary palpus with two segments and labial palpus with one segment. Antennal flagellum with two funiculars and three clavomeres; scape 4.0× as long as broad and 2.8× as long as pedicel; pedicel 1.3× as long as broad; F1 1.4× and F2 0.9× as long as broad, F1 1.5× as long as F2; clava 2.4× as long as broad, 1.3× as long as scape, and 3.6× as long as F2.</p><p><bold><italic>Mesosoma</italic></bold> (Fig. <xref ref-type="fig" rid="F1">1</xref>). Pronotum without transverse carina, reticulate, shorter than mesoscutum. Mesoscutum 1.2× as long as scutellum; mid lobe with two pairs of long setae; notauli incomplete and diverging posteriorly to meet anterior part of axillae. Setae on pronotum and mesoscutum pale. Scutellum as long as broad with straight sublateral grooves and two pairs of setae. Dorsellum with superficial reticulation with isodiametric meshes, posterior margin round. Propodeum shorter than scutellum and without median carina; callus with five setae. Fore wing with 5–7 setae on dorsal surface of submarginal vein; speculum mainly bare, with few scattered setae; costal cell with two rows of setae, including 15 setae at the base of costal cell and an incomplete row with eight setae in apical part; postmarginal vein almost equal in length to stigmal vein; Fore wing length 1.7× fore wing width. Petiole short and inconspicuous. Gaster subrotund, 1.9× as long as wide in dorsal view; apex acute. Tip of ovipositor sheaths visible in dorsal view.</p><p><bold>Male</bold> (Fig. <xref ref-type="fig" rid="F1">2</xref>). Similar to the female. Body length 1.4mm, Fore wing length 0.8mm. Head length 0.5× width in dorsal view, and length 0.8× width in frontal view. <abbrev xmlns:xlink="http://www.w3.org/1999/xlink" xlink:title="Posterior ocellar line: shortest distance between lateral ocelli" id="ABBRID0EM1AI" xlink:type="simple">POL</abbrev> 1.1× <abbrev xmlns:xlink="http://www.w3.org/1999/xlink" xlink:title="Ocular ocellar line: shortest distance between the lateral ocelli and eyes" id="ABBRID0EQ1AI" xlink:type="simple">OOL</abbrev>. Scape 4.7× as long as broad, 2.2× as long as pedicel. Pedicel 1.6× as long as broad. Antennal flagellum with two funiculars and three clavomeres, F1 0.8× and F2 0.7× as long as broad, F1 1.2× as long as F2. Clava 3.1× as long as broad, 1.1× as long as scape and 4.6× as long as F2. Mesoscutum 1.2× as long as scutellum. Scutellum as long as broad. Fore wing length 1.7× as long as fore wing width. Gaster 1.8× as long as wide in dorsal view.</p></tp:treatment-sec><tp:treatment-sec sec-type="variation" id="SECID0EU1AI"><title>Variation.</title><p>Females are slightly larger than males (1.6 mm and 1.4 mm, respectively).</p></tp:treatment-sec><tp:treatment-sec sec-type="host" id="SECID0EZ1AI"><title>Hosts and biology.</title><p><italic><tp:taxon-name><tp:taxon-name-part taxon-name-part-type="genus" reg="Diglyphus">Diglyphus</tp:taxon-name-part><tp:taxon-name-part taxon-name-part-type="species" reg="difasciatus">difasciatus</tp:taxon-name-part></tp:taxon-name></italic> is a larval ectoparasitoid, primarily on <italic><tp:taxon-name><tp:taxon-name-part taxon-name-part-type="genus" reg="Chromatomyia">Chromatomyia</tp:taxon-name-part><tp:taxon-name-part taxon-name-part-type="species" reg="horticola">horticola</tp:taxon-name-part></tp:taxon-name></italic>, and occasionally on <italic><tp:taxon-name><tp:taxon-name-part taxon-name-part-type="genus" reg="Liriomyza">Liriomyza</tp:taxon-name-part><tp:taxon-name-part taxon-name-part-type="species" reg="bryoniae">bryoniae</tp:taxon-name-part></tp:taxon-name></italic> (Kaltenbach), <italic><tp:taxon-name><tp:taxon-name-part taxon-name-part-type="genus" reg="Liriomyza">L.</tp:taxon-name-part><tp:taxon-name-part taxon-name-part-type="species" reg="sativae">sativae</tp:taxon-name-part></tp:taxon-name></italic>, and <italic><tp:taxon-name><tp:taxon-name-part taxon-name-part-type="genus" reg="Liriomyza">L.</tp:taxon-name-part><tp:taxon-name-part taxon-name-part-type="species" reg="trifolii">trifolii</tp:taxon-name-part></tp:taxon-name></italic> (Burgess). The hosts are usually mining in leaves of <tp:taxon-name><tp:taxon-name-part taxon-name-part-type="family">Asteraceae</tp:taxon-name-part></tp:taxon-name>, <tp:taxon-name><tp:taxon-name-part taxon-name-part-type="family">Brassicaceae</tp:taxon-name-part></tp:taxon-name> and <tp:taxon-name><tp:taxon-name-part taxon-name-part-type="family">Fabaceae</tp:taxon-name-part></tp:taxon-name>, especially on <italic><tp:taxon-name><tp:taxon-name-part taxon-name-part-type="genus" reg="Ixeris">Ixeris</tp:taxon-name-part><tp:taxon-name-part taxon-name-part-type="species" reg="polycephala">polycephala</tp:taxon-name-part></tp:taxon-name></italic> Cass. ex DC. and <italic><tp:taxon-name><tp:taxon-name-part taxon-name-part-type="genus" reg="Pisum">Pisum</tp:taxon-name-part><tp:taxon-name-part taxon-name-part-type="species" reg="sativum">sativum</tp:taxon-name-part></tp:taxon-name></italic> (Table <xref ref-type="table" rid="T1">1</xref>). <italic><tp:taxon-name><tp:taxon-name-part taxon-name-part-type="genus" reg="Diglyphus">Diglyphus</tp:taxon-name-part><tp:taxon-name-part taxon-name-part-type="species" reg="difasciatus">difasciatus</tp:taxon-name-part></tp:taxon-name></italic> occurs and reaches its highest occurrence period in May, and then disappears in October. Female <italic><tp:taxon-name><tp:taxon-name-part taxon-name-part-type="genus" reg="Diglyphus">Diglyphus</tp:taxon-name-part></tp:taxon-name></italic> exhibit three types of host-killing behavior (<xref ref-type="bibr" rid="B30">Zhu et al. 2000</xref>; <xref ref-type="bibr" rid="B22">Liu et al. 2013</xref>; <xref ref-type="bibr" rid="B16">Hansson and Navone 2017</xref>; <xref ref-type="bibr" rid="B27">Ye et al. 2018</xref>). The host-killing behavior of <italic><tp:taxon-name><tp:taxon-name-part taxon-name-part-type="genus" reg="Diglyphus">D.</tp:taxon-name-part><tp:taxon-name-part taxon-name-part-type="species" reg="difasciatus">difasciatus</tp:taxon-name-part></tp:taxon-name></italic> is not known and requires further studies.</p></tp:treatment-sec><tp:treatment-sec sec-type="distribution" id="SECID0EM6AI"><title>Distribution.</title><p>China (Beijing, Gansu, Hebei, Inner Mongolia, Ningxia, Qinghai, Shaanxi, Shandong, and Shanxi).</p></tp:treatment-sec><tp:treatment-sec sec-type="etymology" id="SECID0ER6AI"><title>Etymology.</title><p>The name is derived from a combination of the Latin <italic>di</italic> (double) and <italic>fascia</italic> (band) by referring to the two vertical infuscate bands in the fore wings.</p></tp:treatment-sec><tp:treatment-sec sec-type="comments" id="SECID0E26AI"><title>Comments.</title><p><italic><tp:taxon-name><tp:taxon-name-part taxon-name-part-type="genus" reg="Diglyphus">Diglyphus</tp:taxon-name-part><tp:taxon-name-part taxon-name-part-type="species" reg="difasciatus">difasciatus</tp:taxon-name-part></tp:taxon-name></italic> is very similar to <italic><tp:taxon-name><tp:taxon-name-part taxon-name-part-type="genus" reg="Diglyphus">D.</tp:taxon-name-part><tp:taxon-name-part taxon-name-part-type="species" reg="bimaculatus">bimaculatus</tp:taxon-name-part></tp:taxon-name></italic> (Figs <xref ref-type="fig" rid="F2">8</xref>–<xref ref-type="fig" rid="F3">10</xref>), but has two complete vertical infuscate bands that are interconnected medially in the fore wing, whereas <italic><tp:taxon-name><tp:taxon-name-part taxon-name-part-type="genus" reg="Diglyphus">D.</tp:taxon-name-part><tp:taxon-name-part taxon-name-part-type="species" reg="bimaculatus">bimaculatus</tp:taxon-name-part></tp:taxon-name></italic> has two infuscate spots in the fore wing. In addition, the scape of <italic><tp:taxon-name><tp:taxon-name-part taxon-name-part-type="genus" reg="Diglyphus">D.</tp:taxon-name-part><tp:taxon-name-part taxon-name-part-type="species" reg="difasciatus">difasciatus</tp:taxon-name-part></tp:taxon-name></italic> is white with apical 1/3–1/2 dark brown (Figs <xref ref-type="fig" rid="F1">1</xref>–<xref ref-type="fig" rid="F2">5</xref>), which is less than the scape of <italic><tp:taxon-name><tp:taxon-name-part taxon-name-part-type="genus" reg="Diglyphus">D.</tp:taxon-name-part><tp:taxon-name-part taxon-name-part-type="species" reg="bimaculatus">bimaculatus</tp:taxon-name-part></tp:taxon-name></italic> with white upper surface (Fig. <xref ref-type="fig" rid="F3">9</xref>). Besides, molecular data support the separation of these two morphologically similar species as distinct species.</p><fig id="F2" position="float" orientation="portrait"><object-id xmlns:xlink="http://www.w3.org/1999/xlink" content-type="doi" xlink:type="simple">10.3897/zookeys.1148.98853.figures3-8</object-id><object-id xmlns:xlink="http://www.w3.org/1999/xlink" content-type="arpha" xlink:type="simple">E1FAB4BC-1749-577B-AD3E-DD038CA1EE36</object-id><label>Figures 3–8.</label><caption><p><italic><tp:taxon-name><tp:taxon-name-part taxon-name-part-type="genus" reg="Diglyphus">Diglyphus</tp:taxon-name-part></tp:taxon-name></italic> spp. <bold>3–7</bold><italic><tp:taxon-name><tp:taxon-name-part taxon-name-part-type="genus" reg="Diglyphus">D.</tp:taxon-name-part><tp:taxon-name-part taxon-name-part-type="species" reg="difasciatus">difasciatus</tp:taxon-name-part></tp:taxon-name></italic> sp. nov. <bold>3</bold> female paratype, habitus, lateral view <bold>4</bold> female paratype, antenna, lateral view <bold>5</bold> male paratype, head, lateral view <bold>6</bold> male paratype, mesosoma, dorsal view <bold>7</bold> female holotype, left fore and hind wings, dorsal view <bold>8</bold><italic><tp:taxon-name><tp:taxon-name-part taxon-name-part-type="genus" reg="Diglyphus">D.</tp:taxon-name-part><tp:taxon-name-part taxon-name-part-type="species" reg="bimaculatus">bimaculatus</tp:taxon-name-part></tp:taxon-name></italic> Zhu, LaSalle &amp; Huang, female, left fore and hind wings, dorsal view.</p></caption><graphic xmlns:xlink="http://www.w3.org/1999/xlink" xlink:href="zookeys-1148-065_article-98853__-g002.jpg" position="float" orientation="portrait" xlink:type="simple" id="oo_810482.jpg"><uri content-type="original_file" xlink:type="simple">https://binary.pensoft.net/fig/810482</uri></graphic></fig><fig id="F3" position="float" orientation="portrait"><object-id xmlns:xlink="http://www.w3.org/1999/xlink" content-type="doi" xlink:type="simple">10.3897/zookeys.1148.98853.figures9-10</object-id><object-id xmlns:xlink="http://www.w3.org/1999/xlink" content-type="arpha" xlink:type="simple">7AD73A1A-F1E6-532E-B3BE-08A402FC043B</object-id><label>Figures 9–10.</label><caption><p><italic><tp:taxon-name><tp:taxon-name-part taxon-name-part-type="genus" reg="Diglyphus">Diglyphus</tp:taxon-name-part><tp:taxon-name-part taxon-name-part-type="species" reg="bimaculatus">bimaculatus</tp:taxon-name-part></tp:taxon-name></italic><bold>9</bold> female habitus, lateral view <bold>10</bold> male habitus, dorsal view.</p></caption><graphic xmlns:xlink="http://www.w3.org/1999/xlink" xlink:href="zookeys-1148-065_article-98853__-g003.jpg" position="float" orientation="portrait" xlink:type="simple" id="oo_810483.jpg"><uri content-type="original_file" xlink:type="simple">https://binary.pensoft.net/fig/810483</uri></graphic></fig></tp:treatment-sec><tp:treatment-sec><!--Section generated to contain objects referenced in tp:taxon-treatment.--><table-wrap id="T1" position="float" orientation="portrait"><label>Table 1.</label><caption><p>Collecting information of <italic><tp:taxon-name><tp:taxon-name-part taxon-name-part-type="genus" reg="Diglyphus">Diglyphus</tp:taxon-name-part><tp:taxon-name-part taxon-name-part-type="species" reg="difasciatus">difasciatus</tp:taxon-name-part></tp:taxon-name></italic> sp. nov. specimens.</p></caption><table id="TID0ETRAG" rules="all"><tbody><tr><th rowspan="1" colspan="1">Specimens</th><th rowspan="1" colspan="1">Sampling locality</th><th rowspan="1" colspan="1">GPS coordinates</th><th rowspan="1" colspan="1">Host plants</th><th rowspan="1" colspan="1">Host</th><th rowspan="1" colspan="1">Sampling date</th></tr><tr><td rowspan="1" colspan="1">5♀, 2♂ (4♀)</td><td rowspan="1" colspan="1">Longnan, Gansu</td><td rowspan="1" colspan="1">
                <named-content xmlns:xlink="http://www.w3.org/1999/xlink" content-type="dwc:verbatimCoordinates" xlink:type="simple">
                  <named-content content-type="geo-json" specific-use="{&#34;type&#34;:&#34;Point&#34;,&#34;coordinates&#34;:[104.827500,33.399444]}" id="NCID0EROAC" xlink:type="simple">33°23'58"N, 104°49'39"E</named-content>
                </named-content>
              </td><td rowspan="1" colspan="1">
                <italic>
                  <tp:taxon-name><tp:taxon-name-part taxon-name-part-type="genus" reg="Sonchus">Sonchus</tp:taxon-name-part><tp:taxon-name-part taxon-name-part-type="species" reg="oleraceus">oleraceus</tp:taxon-name-part></tp:taxon-name>
                </italic>
              </td><td rowspan="1" colspan="1">
                <italic>
                  <tp:taxon-name><tp:taxon-name-part taxon-name-part-type="genus" reg="Chromatomyia">C.</tp:taxon-name-part><tp:taxon-name-part taxon-name-part-type="species" reg="horticola">horticola</tp:taxon-name-part></tp:taxon-name>
                </italic>
              </td><td rowspan="1" colspan="1">2019.05</td></tr><tr><td rowspan="1" colspan="1">1♀</td><td rowspan="1" colspan="1">Baiyin, Gansu</td><td rowspan="1" colspan="1">
                <named-content xmlns:xlink="http://www.w3.org/1999/xlink" content-type="dwc:verbatimCoordinates" xlink:type="simple">
                  <named-content content-type="geo-json" specific-use="{&#34;type&#34;:&#34;Point&#34;,&#34;coordinates&#34;:[104.172500,36.534444]}" id="NCID0EGAAE" xlink:type="simple">36°32'4"N, 104°10'21"E</named-content>
                </named-content>
              </td><td rowspan="1" colspan="1">
                <italic>
                  <tp:taxon-name><tp:taxon-name-part taxon-name-part-type="genus" reg="Phaseolus">Phaseolus</tp:taxon-name-part><tp:taxon-name-part taxon-name-part-type="species" reg="vulgaris">vulgaris</tp:taxon-name-part></tp:taxon-name>
                </italic>
              </td><td rowspan="1" colspan="1">
                <italic>
                  <tp:taxon-name><tp:taxon-name-part taxon-name-part-type="genus" reg="Liriomyza">L.</tp:taxon-name-part><tp:taxon-name-part taxon-name-part-type="species" reg="sativae">sativae</tp:taxon-name-part></tp:taxon-name>
                </italic>
              </td><td rowspan="1" colspan="1">2018.09</td></tr><tr><td rowspan="1" colspan="1">7♀, 1♂</td><td rowspan="1" colspan="1">Chifeng, Inner Mongolia</td><td rowspan="1" colspan="1">
                <named-content xmlns:xlink="http://www.w3.org/1999/xlink" content-type="dwc:verbatimCoordinates" xlink:type="simple">
                  <named-content content-type="geo-json" specific-use="{&#34;type&#34;:&#34;Point&#34;,&#34;coordinates&#34;:[120.390278,42.047222]}" id="NCID0E1BAE" xlink:type="simple">42°02'50"N, 120°23'25"E</named-content>
                </named-content>
              </td><td rowspan="1" colspan="1">
                <italic>
                  <tp:taxon-name><tp:taxon-name-part taxon-name-part-type="genus" reg="Phaseolus">Phaseolus</tp:taxon-name-part><tp:taxon-name-part taxon-name-part-type="species" reg="vulgaris">vulgaris</tp:taxon-name-part></tp:taxon-name>
                </italic>
              </td><td rowspan="1" colspan="1">Unknown</td><td rowspan="1" colspan="1">2018.08</td></tr><tr><td rowspan="1" colspan="1">1♂</td><td rowspan="1" colspan="1">Guyuan, Ningxia</td><td rowspan="1" colspan="1">
                <named-content xmlns:xlink="http://www.w3.org/1999/xlink" content-type="dwc:verbatimCoordinates" xlink:type="simple">
                  <named-content content-type="geo-json" specific-use="{&#34;type&#34;:&#34;Point&#34;,&#34;coordinates&#34;:[106.211389,36.025278]}" id="NCID0ECDAE" xlink:type="simple">36°01'31"N, 106°12'41"E</named-content>
                </named-content>
              </td><td rowspan="1" colspan="1">
                <italic>
                  <tp:taxon-name><tp:taxon-name-part taxon-name-part-type="genus" reg="Raphanus">Raphanus</tp:taxon-name-part><tp:taxon-name-part taxon-name-part-type="species" reg="sativus">sativus</tp:taxon-name-part></tp:taxon-name>
                </italic>
              </td><td rowspan="1" colspan="1"><italic><tp:taxon-name><tp:taxon-name-part taxon-name-part-type="genus" reg="Chromatomyia">C.</tp:taxon-name-part><tp:taxon-name-part taxon-name-part-type="species" reg="horticola">horticola</tp:taxon-name-part></tp:taxon-name></italic> and <italic><tp:taxon-name><tp:taxon-name-part taxon-name-part-type="genus" reg="Liriomyza">L.</tp:taxon-name-part><tp:taxon-name-part taxon-name-part-type="species" reg="huidobrensis">huidobrensis</tp:taxon-name-part></tp:taxon-name></italic></td><td rowspan="1" colspan="1">2018.09</td></tr><tr><td rowspan="1" colspan="1">1♂</td><td rowspan="1" colspan="1">Guyuan, Ningxia</td><td rowspan="1" colspan="1">
                <named-content xmlns:xlink="http://www.w3.org/1999/xlink" content-type="dwc:verbatimCoordinates" xlink:type="simple">
                  <named-content content-type="geo-json" specific-use="{&#34;type&#34;:&#34;Point&#34;,&#34;coordinates&#34;:[106.211389,36.025278]}" id="NCID0EAFAE" xlink:type="simple">36°01'31"N, 106°12'41"E</named-content>
                </named-content>
              </td><td rowspan="1" colspan="1">
                <italic>
                  <tp:taxon-name><tp:taxon-name-part taxon-name-part-type="genus" reg="Sonchus">Sonchus</tp:taxon-name-part><tp:taxon-name-part taxon-name-part-type="species" reg="oleraceus">oleraceus</tp:taxon-name-part></tp:taxon-name>
                </italic>
              </td><td rowspan="1" colspan="1">
                <italic>
                  <tp:taxon-name><tp:taxon-name-part taxon-name-part-type="genus" reg="Chromatomyia">C.</tp:taxon-name-part><tp:taxon-name-part taxon-name-part-type="species" reg="horticola">horticola</tp:taxon-name-part></tp:taxon-name>
                </italic>
              </td><td rowspan="1" colspan="1">2018.09</td></tr><tr><td rowspan="1" colspan="1">1♀ (1♀)</td><td rowspan="1" colspan="1">Gonghe, Qinghai</td><td rowspan="1" colspan="1">
                <named-content xmlns:xlink="http://www.w3.org/1999/xlink" content-type="dwc:verbatimCoordinates" xlink:type="simple">
                  <named-content content-type="geo-json" specific-use="{&#34;type&#34;:&#34;Point&#34;,&#34;coordinates&#34;:[100.570278,36.276389]}" id="NCID0EUGAE" xlink:type="simple">36°16'35"N, 100°34'13"E</named-content>
                </named-content>
              </td><td rowspan="1" colspan="1">
                <italic>
                  <tp:taxon-name><tp:taxon-name-part taxon-name-part-type="genus" reg="Sonchus">Sonchus</tp:taxon-name-part><tp:taxon-name-part taxon-name-part-type="species" reg="oleraceus">oleraceus</tp:taxon-name-part></tp:taxon-name>
                </italic>
              </td><td rowspan="1" colspan="1">
                <italic>
                  <tp:taxon-name><tp:taxon-name-part taxon-name-part-type="genus" reg="Chromatomyia">C.</tp:taxon-name-part><tp:taxon-name-part taxon-name-part-type="species" reg="horticola">horticola</tp:taxon-name-part></tp:taxon-name>
                </italic>
              </td><td rowspan="1" colspan="1">2018.07</td></tr><tr><td rowspan="1" colspan="1">1♀ (1♀)</td><td rowspan="1" colspan="1">Baoji, Shaanxi</td><td rowspan="1" colspan="1">
                <named-content xmlns:xlink="http://www.w3.org/1999/xlink" content-type="dwc:verbatimCoordinates" xlink:type="simple">
                  <named-content content-type="geo-json" specific-use="{&#34;type&#34;:&#34;Point&#34;,&#34;coordinates&#34;:[107.232222,34.328056]}" id="NCID0EIIAE" xlink:type="simple">34°19'41"N, 107°13'56"E</named-content>
                </named-content>
              </td><td rowspan="1" colspan="1">
                <italic>
                  <tp:taxon-name><tp:taxon-name-part taxon-name-part-type="genus" reg="Chrysanthemum">Chrysanthemum</tp:taxon-name-part><tp:taxon-name-part taxon-name-part-type="species" reg="morifolium">morifolium</tp:taxon-name-part></tp:taxon-name>
                </italic>
              </td><td rowspan="1" colspan="1">Unknown</td><td rowspan="1" colspan="1">2019.05</td></tr><tr><td rowspan="1" colspan="1">1♂</td><td rowspan="1" colspan="1">Baoji, Shaanxi</td><td rowspan="1" colspan="1">
                <named-content xmlns:xlink="http://www.w3.org/1999/xlink" content-type="dwc:verbatimCoordinates" xlink:type="simple">
                  <named-content content-type="geo-json" specific-use="{&#34;type&#34;:&#34;Point&#34;,&#34;coordinates&#34;:[107.232222,34.328056]}" id="NCID0EQJAE" xlink:type="simple">34°19'41"N, 107°13'56"E</named-content>
                </named-content>
              </td><td rowspan="1" colspan="1">
                <italic>
                  <tp:taxon-name><tp:taxon-name-part taxon-name-part-type="genus" reg="Glebionis">Glebionis</tp:taxon-name-part><tp:taxon-name-part taxon-name-part-type="species" reg="coronaria">coronaria</tp:taxon-name-part></tp:taxon-name>
                </italic>
              </td><td rowspan="1" colspan="1">Unknown</td><td rowspan="1" colspan="1">2019.05</td></tr><tr><td rowspan="1" colspan="1">1♀, 1♂</td><td rowspan="1" colspan="1">Yantai, Shandong</td><td rowspan="1" colspan="1">
                <named-content xmlns:xlink="http://www.w3.org/1999/xlink" content-type="dwc:verbatimCoordinates" xlink:type="simple">
                  <named-content content-type="geo-json" specific-use="{&#34;type&#34;:&#34;Point&#34;,&#34;coordinates&#34;:[121.562778,37.290556]}" id="NCID0EYKAE" xlink:type="simple">37°17'26"N, 121°33'46"E</named-content>
                </named-content>
              </td><td rowspan="1" colspan="1">
                <italic>
                  <tp:taxon-name><tp:taxon-name-part taxon-name-part-type="genus" reg="Sonchus">Sonchus</tp:taxon-name-part><tp:taxon-name-part taxon-name-part-type="species" reg="oleraceus">oleraceus</tp:taxon-name-part></tp:taxon-name>
                </italic>
              </td><td rowspan="1" colspan="1">Unknown</td><td rowspan="1" colspan="1">2017.05</td></tr><tr><td rowspan="1" colspan="1">1♀</td><td rowspan="1" colspan="1">Rizhao, Shandong</td><td rowspan="1" colspan="1">
                <named-content xmlns:xlink="http://www.w3.org/1999/xlink" content-type="dwc:verbatimCoordinates" xlink:type="simple">
                  <named-content content-type="geo-json" specific-use="{&#34;type&#34;:&#34;Point&#34;,&#34;coordinates&#34;:[119.193611,35.291389]}" id="NCID0EAMAE" xlink:type="simple">35°17'29"N, 119°11'37"E</named-content>
                </named-content>
              </td><td rowspan="1" colspan="1">
                <italic>
                  <tp:taxon-name><tp:taxon-name-part taxon-name-part-type="genus" reg="Phaseolus">Phaseolus</tp:taxon-name-part><tp:taxon-name-part taxon-name-part-type="species" reg="vulgaris">vulgaris</tp:taxon-name-part></tp:taxon-name>
                </italic>
              </td><td rowspan="1" colspan="1">
                <italic>
                  <tp:taxon-name><tp:taxon-name-part taxon-name-part-type="genus" reg="Liriomyza">L.</tp:taxon-name-part><tp:taxon-name-part taxon-name-part-type="species" reg="sativae">sativae</tp:taxon-name-part></tp:taxon-name>
                </italic>
              </td><td rowspan="1" colspan="1">2018.10</td></tr><tr><td rowspan="1" colspan="1">1♂ (1♂)</td><td rowspan="1" colspan="1">Linyi, Shandong</td><td rowspan="1" colspan="1">
                <named-content xmlns:xlink="http://www.w3.org/1999/xlink" content-type="dwc:verbatimCoordinates" xlink:type="simple">
                  <named-content content-type="geo-json" specific-use="{&#34;type&#34;:&#34;Point&#34;,&#34;coordinates&#34;:[118.482222,35.836389]}" id="NCID0EUNAE" xlink:type="simple">35°50'11"N, 118°28'56"E</named-content>
                </named-content>
              </td><td rowspan="1" colspan="1">
                <italic>
                  <tp:taxon-name><tp:taxon-name-part taxon-name-part-type="genus" reg="Brassica">Brassica</tp:taxon-name-part><tp:taxon-name-part taxon-name-part-type="species" reg="napus">napus</tp:taxon-name-part></tp:taxon-name>
                </italic>
              </td><td rowspan="1" colspan="1">
                <italic>
                  <tp:taxon-name><tp:taxon-name-part taxon-name-part-type="genus" reg="Chromatomyia">C.</tp:taxon-name-part><tp:taxon-name-part taxon-name-part-type="species" reg="horticola">horticola</tp:taxon-name-part></tp:taxon-name>
                </italic>
              </td><td rowspan="1" colspan="1">2019.05</td></tr><tr><td rowspan="1" colspan="1">2♀, 4♂ (1♂)</td><td rowspan="1" colspan="1">Xinzhou, Shanxi</td><td rowspan="1" colspan="1">
                <named-content xmlns:xlink="http://www.w3.org/1999/xlink" content-type="dwc:verbatimCoordinates" xlink:type="simple">
                  <named-content content-type="geo-json" specific-use="{&#34;type&#34;:&#34;Point&#34;,&#34;coordinates&#34;:[113.253889,39.189722]}" id="NCID0EIPAE" xlink:type="simple">39°11'23"N, 113°15'14"E</named-content>
                </named-content>
              </td><td rowspan="1" colspan="1">
                <italic>
                  <tp:taxon-name><tp:taxon-name-part taxon-name-part-type="genus" reg="Lepidium">Lepidium</tp:taxon-name-part><tp:taxon-name-part taxon-name-part-type="species" reg="apetalum">apetalum</tp:taxon-name-part></tp:taxon-name>
                </italic>
              </td><td rowspan="1" colspan="1">
                <italic>
                  <tp:taxon-name><tp:taxon-name-part taxon-name-part-type="genus" reg="Chromatomyia">C.</tp:taxon-name-part><tp:taxon-name-part taxon-name-part-type="species" reg="horticola">horticola</tp:taxon-name-part></tp:taxon-name>
                </italic>
              </td><td rowspan="1" colspan="1">2017.06</td></tr><tr><td rowspan="1" colspan="1">1♀</td><td rowspan="1" colspan="1">Xinzhou, Shanxi</td><td rowspan="1" colspan="1">
                <named-content xmlns:xlink="http://www.w3.org/1999/xlink" content-type="dwc:verbatimCoordinates" xlink:type="simple">
                  <named-content content-type="geo-json" specific-use="{&#34;type&#34;:&#34;Point&#34;,&#34;coordinates&#34;:[113.253889,39.189722]}" id="NCID0E3QAE" xlink:type="simple">39°11'23"N, 113°15'14"E</named-content>
                </named-content>
              </td><td rowspan="1" colspan="1">
                <italic>
                  <tp:taxon-name><tp:taxon-name-part taxon-name-part-type="genus" reg="Alcea">Alcea</tp:taxon-name-part><tp:taxon-name-part taxon-name-part-type="species" reg="rosea">rosea</tp:taxon-name-part></tp:taxon-name>
                </italic>
              </td><td rowspan="1" colspan="1">
                <italic>
                  <tp:taxon-name><tp:taxon-name-part taxon-name-part-type="genus" reg="Chromatomyia">C.</tp:taxon-name-part><tp:taxon-name-part taxon-name-part-type="species" reg="horticola">horticola</tp:taxon-name-part></tp:taxon-name>
                </italic>
              </td><td rowspan="1" colspan="1">2017.06</td></tr><tr><td rowspan="1" colspan="1">1♀, 3♂</td><td rowspan="1" colspan="1">Xinzhou, Shanxi</td><td rowspan="1" colspan="1">
                <named-content xmlns:xlink="http://www.w3.org/1999/xlink" content-type="dwc:verbatimCoordinates" xlink:type="simple">
                  <named-content content-type="geo-json" specific-use="{&#34;type&#34;:&#34;Point&#34;,&#34;coordinates&#34;:[113.253889,39.189722]}" id="NCID0EQSAE" xlink:type="simple">39°11'23"N, 113°15'14"E</named-content>
                </named-content>
              </td><td rowspan="1" colspan="1"><tp:taxon-name><tp:taxon-name-part taxon-name-part-type="family">Brassicaceae</tp:taxon-name-part></tp:taxon-name> sp.</td><td rowspan="1" colspan="1"><italic><tp:taxon-name><tp:taxon-name-part taxon-name-part-type="genus" reg="Chromatomyia">C.</tp:taxon-name-part><tp:taxon-name-part taxon-name-part-type="species" reg="horticola">horticola</tp:taxon-name-part></tp:taxon-name></italic> and <italic><tp:taxon-name><tp:taxon-name-part taxon-name-part-type="genus" reg="Liriomyza">L.</tp:taxon-name-part><tp:taxon-name-part taxon-name-part-type="species" reg="bryoniae">bryoniae</tp:taxon-name-part></tp:taxon-name></italic></td><td rowspan="1" colspan="1">2017.06</td></tr><tr><td rowspan="1" colspan="1">3♂ (2♂)</td><td rowspan="1" colspan="1">Linfen, Shanxi</td><td rowspan="1" colspan="1">
                <named-content xmlns:xlink="http://www.w3.org/1999/xlink" content-type="dwc:verbatimCoordinates" xlink:type="simple">
                  <named-content content-type="geo-json" specific-use="{&#34;type&#34;:&#34;Point&#34;,&#34;coordinates&#34;:[111.501389,36.075000]}" id="NCID0EIUAE" xlink:type="simple">36°04'30"N, 111°30'5"E</named-content>
                </named-content>
              </td><td rowspan="1" colspan="1">
                <italic>
                  <tp:taxon-name><tp:taxon-name-part taxon-name-part-type="genus" reg="Pisum">Pisum</tp:taxon-name-part><tp:taxon-name-part taxon-name-part-type="species" reg="sativum">sativum</tp:taxon-name-part></tp:taxon-name>
                </italic>
              </td><td rowspan="1" colspan="1"><italic><tp:taxon-name><tp:taxon-name-part taxon-name-part-type="genus" reg="Chromatomyia">C.</tp:taxon-name-part><tp:taxon-name-part taxon-name-part-type="species" reg="horticola">horticola</tp:taxon-name-part></tp:taxon-name></italic> and <italic><tp:taxon-name><tp:taxon-name-part taxon-name-part-type="genus" reg="Liriomyza">L.</tp:taxon-name-part><tp:taxon-name-part taxon-name-part-type="species" reg="trifolii">trifolii</tp:taxon-name-part></tp:taxon-name></italic></td><td rowspan="1" colspan="1">2017.06</td></tr><tr><td rowspan="1" colspan="1">1♀, 2♂</td><td rowspan="1" colspan="1">Xinzhou, Shanxi</td><td rowspan="1" colspan="1">
                <named-content xmlns:xlink="http://www.w3.org/1999/xlink" content-type="dwc:verbatimCoordinates" xlink:type="simple">
                  <named-content content-type="geo-json" specific-use="{&#34;type&#34;:&#34;Point&#34;,&#34;coordinates&#34;:[113.253889,39.189722]}" id="NCID0EGWAE" xlink:type="simple">39°11'23"N, 113°15'14"E</named-content>
                </named-content>
              </td><td rowspan="1" colspan="1">
                <italic>
                  <tp:taxon-name><tp:taxon-name-part taxon-name-part-type="genus" reg="Lepidium">Lepidium</tp:taxon-name-part><tp:taxon-name-part taxon-name-part-type="species" reg="apetalum">apetalum</tp:taxon-name-part></tp:taxon-name>
                </italic>
              </td><td rowspan="1" colspan="1">
                <italic>
                  <tp:taxon-name><tp:taxon-name-part taxon-name-part-type="genus" reg="Chromatomyia">C.</tp:taxon-name-part><tp:taxon-name-part taxon-name-part-type="species" reg="horticola">horticola</tp:taxon-name-part></tp:taxon-name>
                </italic>
              </td><td rowspan="1" colspan="1">2017.06</td></tr><tr><td rowspan="1" colspan="1">3♂</td><td rowspan="1" colspan="1">Xinzhou, Shanxi</td><td rowspan="1" colspan="1">
                <named-content xmlns:xlink="http://www.w3.org/1999/xlink" content-type="dwc:verbatimCoordinates" xlink:type="simple">
                  <named-content content-type="geo-json" specific-use="{&#34;type&#34;:&#34;Point&#34;,&#34;coordinates&#34;:[113.274167,39.193333]}" id="NCID0E1XAE" xlink:type="simple">39°11'36"N, 113°16'27"E</named-content>
                </named-content>
              </td><td rowspan="1" colspan="1">
                <italic>
                  <tp:taxon-name><tp:taxon-name-part taxon-name-part-type="genus" reg="Sonchus">Sonchus</tp:taxon-name-part><tp:taxon-name-part taxon-name-part-type="species" reg="oleraceus">oleraceus</tp:taxon-name-part></tp:taxon-name>
                </italic>
              </td><td rowspan="1" colspan="1">
                <italic>
                  <tp:taxon-name><tp:taxon-name-part taxon-name-part-type="genus" reg="Chromatomyia">C.</tp:taxon-name-part><tp:taxon-name-part taxon-name-part-type="species" reg="horticola">horticola</tp:taxon-name-part></tp:taxon-name>
                </italic>
              </td><td rowspan="1" colspan="1">2017.07</td></tr><tr><td rowspan="1" colspan="1">1♀</td><td rowspan="1" colspan="1">Xinzhou, Shanxi</td><td rowspan="1" colspan="1">
                <named-content xmlns:xlink="http://www.w3.org/1999/xlink" content-type="dwc:verbatimCoordinates" xlink:type="simple">
                  <named-content content-type="geo-json" specific-use="{&#34;type&#34;:&#34;Point&#34;,&#34;coordinates&#34;:[113.274167,39.193333]}" id="NCID0EOZAE" xlink:type="simple">39°11'36"N, 113°16'27"E</named-content>
                </named-content>
              </td><td rowspan="1" colspan="1">
                <tp:taxon-name><tp:taxon-name-part taxon-name-part-type="genus" reg="Cirsium">Cirsium</tp:taxon-name-part><tp:taxon-name-part taxon-name-part-type="species" reg="arvense">arvense</tp:taxon-name-part><tp:taxon-name-part taxon-name-part-type="infraspecific-rank">var.</tp:taxon-name-part><tp:taxon-name-part taxon-name-part-type="variety" reg="integrifolium">integrifolium</tp:taxon-name-part></tp:taxon-name>
              </td><td rowspan="1" colspan="1"><italic><tp:taxon-name><tp:taxon-name-part taxon-name-part-type="genus" reg="Chromatomyia">C.</tp:taxon-name-part><tp:taxon-name-part taxon-name-part-type="species" reg="horticola">horticola</tp:taxon-name-part></tp:taxon-name></italic> and <italic><tp:taxon-name><tp:taxon-name-part taxon-name-part-type="genus" reg="Liriomyza">L.</tp:taxon-name-part><tp:taxon-name-part taxon-name-part-type="species" reg="bryoniae">bryoniae</tp:taxon-name-part></tp:taxon-name></italic></td><td rowspan="1" colspan="1">2017.07</td></tr><tr><td rowspan="1" colspan="1">1♂</td><td rowspan="1" colspan="1">Xinzhou, Shanxi</td><td rowspan="1" colspan="1">
                <named-content xmlns:xlink="http://www.w3.org/1999/xlink" content-type="dwc:verbatimCoordinates" xlink:type="simple">
                  <named-content content-type="geo-json" specific-use="{&#34;type&#34;:&#34;Point&#34;,&#34;coordinates&#34;:[113.274167,39.193333]}" id="NCID0ER2AE" xlink:type="simple">39°11'36"N, 113°16'27"E</named-content>
                </named-content>
              </td><td rowspan="1" colspan="1">
                <italic>
                  <tp:taxon-name><tp:taxon-name-part taxon-name-part-type="genus" reg="Sonchus">Sonchus</tp:taxon-name-part><tp:taxon-name-part taxon-name-part-type="species" reg="oleraceus">oleraceus</tp:taxon-name-part></tp:taxon-name>
                </italic>
              </td><td rowspan="1" colspan="1">Unknown</td><td rowspan="1" colspan="1">2017.07</td></tr><tr><td rowspan="1" colspan="1">6♀, 3♂ (3♀)</td><td rowspan="1" colspan="1">Xinzhou, Shanxi</td><td rowspan="1" colspan="1">
                <named-content xmlns:xlink="http://www.w3.org/1999/xlink" content-type="dwc:verbatimCoordinates" xlink:type="simple">
                  <named-content content-type="geo-json" specific-use="{&#34;type&#34;:&#34;Point&#34;,&#34;coordinates&#34;:[113.274167,39.193333]}" id="NCID0EZ3AE" xlink:type="simple">39°11'36"N, 113°16'27"E</named-content>
                </named-content>
              </td><td rowspan="1" colspan="1"><tp:taxon-name><tp:taxon-name-part taxon-name-part-type="family">Asteraceae</tp:taxon-name-part></tp:taxon-name> sp.</td><td rowspan="1" colspan="1">Unknown</td><td rowspan="1" colspan="1">2017.07</td></tr><tr><td rowspan="1" colspan="1">2♀, 2♂</td><td rowspan="1" colspan="1">Xinzhou, Shanxi</td><td rowspan="1" colspan="1">
                <named-content xmlns:xlink="http://www.w3.org/1999/xlink" content-type="dwc:verbatimCoordinates" xlink:type="simple">
                  <named-content content-type="geo-json" specific-use="{&#34;type&#34;:&#34;Point&#34;,&#34;coordinates&#34;:[113.241667,39.186667]}" id="NCID0E24AE" xlink:type="simple">39°11'12"N, 113°14'30"E</named-content>
                </named-content>
              </td><td rowspan="1" colspan="1">
                <italic>
                  <tp:taxon-name><tp:taxon-name-part taxon-name-part-type="genus" reg="Lepidium">Lepidium</tp:taxon-name-part><tp:taxon-name-part taxon-name-part-type="species" reg="apetalum">apetalum</tp:taxon-name-part></tp:taxon-name>
                </italic>
              </td><td rowspan="1" colspan="1">
                <italic>
                  <tp:taxon-name><tp:taxon-name-part taxon-name-part-type="genus" reg="Chromatomyia">C.</tp:taxon-name-part><tp:taxon-name-part taxon-name-part-type="species" reg="horticola">horticola</tp:taxon-name-part></tp:taxon-name>
                </italic>
              </td><td rowspan="1" colspan="1">2018.05</td></tr><tr><td rowspan="1" colspan="1">2♀, 2♂ (1♀, 1♂)</td><td rowspan="1" colspan="1">Changzhi, Shanxi</td><td rowspan="1" colspan="1">
                <named-content xmlns:xlink="http://www.w3.org/1999/xlink" content-type="dwc:verbatimCoordinates" xlink:type="simple">
                  <named-content content-type="geo-json" specific-use="{&#34;type&#34;:&#34;Point&#34;,&#34;coordinates&#34;:[113.072778,36.185556]}" id="NCID0EP6AE" xlink:type="simple">36°11'8"N, 113°04'22"E</named-content>
                </named-content>
              </td><td rowspan="1" colspan="1">
                <italic>
                  <tp:taxon-name><tp:taxon-name-part taxon-name-part-type="genus" reg="Cirsium">Cirsium</tp:taxon-name-part><tp:taxon-name-part taxon-name-part-type="species" reg="japonicum">japonicum</tp:taxon-name-part></tp:taxon-name>
                </italic>
              </td><td rowspan="1" colspan="1">
                <italic>
                  <tp:taxon-name><tp:taxon-name-part taxon-name-part-type="genus" reg="Chromatomyia">C.</tp:taxon-name-part><tp:taxon-name-part taxon-name-part-type="species" reg="horticola">horticola</tp:taxon-name-part></tp:taxon-name>
                </italic>
              </td><td rowspan="1" colspan="1">2018.05</td></tr><tr><td rowspan="1" colspan="1">1♀</td><td rowspan="1" colspan="1">Changzhi, Shanxi</td><td rowspan="1" colspan="1">
                <named-content xmlns:xlink="http://www.w3.org/1999/xlink" content-type="dwc:verbatimCoordinates" xlink:type="simple">
                  <named-content content-type="geo-json" specific-use="{&#34;type&#34;:&#34;Point&#34;,&#34;coordinates&#34;:[113.072778,36.185556]}" id="NCID0EEBAG" xlink:type="simple">36°11'8"N, 113°04'22"E</named-content>
                </named-content>
              </td><td rowspan="1" colspan="1">
                <italic>
                  <tp:taxon-name><tp:taxon-name-part taxon-name-part-type="genus" reg="Taraxacum">Taraxacum</tp:taxon-name-part><tp:taxon-name-part taxon-name-part-type="species" reg="mongolicum">mongolicum</tp:taxon-name-part></tp:taxon-name>
                </italic>
              </td><td rowspan="1" colspan="1">
                <italic>
                  <tp:taxon-name><tp:taxon-name-part taxon-name-part-type="genus" reg="Chromatomyia">C.</tp:taxon-name-part><tp:taxon-name-part taxon-name-part-type="species" reg="horticola">horticola</tp:taxon-name-part></tp:taxon-name>
                </italic>
              </td><td rowspan="1" colspan="1">2018.05</td></tr><tr><td rowspan="1" colspan="1">2♀, 2♂ (1♀, 1♂)</td><td rowspan="1" colspan="1">Yangquan, Shanxi</td><td rowspan="1" colspan="1">
                <named-content xmlns:xlink="http://www.w3.org/1999/xlink" content-type="dwc:verbatimCoordinates" xlink:type="simple">
                  <named-content content-type="geo-json" specific-use="{&#34;type&#34;:&#34;Point&#34;,&#34;coordinates&#34;:[113.379167,38.093611]}" id="NCID0EYCAG" xlink:type="simple">38°05'37"N, 113°22'45"E</named-content>
                </named-content>
              </td><td rowspan="1" colspan="1">
                <italic>
                  <tp:taxon-name><tp:taxon-name-part taxon-name-part-type="genus" reg="Alcea">Alcea</tp:taxon-name-part><tp:taxon-name-part taxon-name-part-type="species" reg="rosea">rosea</tp:taxon-name-part></tp:taxon-name>
                </italic>
              </td><td rowspan="1" colspan="1">
                <italic>
                  <tp:taxon-name><tp:taxon-name-part taxon-name-part-type="genus" reg="Chromatomyia">C.</tp:taxon-name-part><tp:taxon-name-part taxon-name-part-type="species" reg="horticola">horticola</tp:taxon-name-part></tp:taxon-name>
                </italic>
              </td><td rowspan="1" colspan="1">2018.05</td></tr><tr><td rowspan="1" colspan="1">3♂</td><td rowspan="1" colspan="1">Xinzhou, Shanxi</td><td rowspan="1" colspan="1">
                <named-content xmlns:xlink="http://www.w3.org/1999/xlink" content-type="dwc:verbatimCoordinates" xlink:type="simple">
                  <named-content content-type="geo-json" specific-use="{&#34;type&#34;:&#34;Point&#34;,&#34;coordinates&#34;:[113.293056,39.175833]}" id="NCID0EMEAG" xlink:type="simple">39°10'33"N, 113°17'35"E</named-content>
                </named-content>
              </td><td rowspan="1" colspan="1"><tp:taxon-name><tp:taxon-name-part taxon-name-part-type="family">Asteraceae</tp:taxon-name-part></tp:taxon-name> sp.</td><td rowspan="1" colspan="1">
                <italic>
                  <tp:taxon-name><tp:taxon-name-part taxon-name-part-type="genus" reg="Chromatomyia">C.</tp:taxon-name-part><tp:taxon-name-part taxon-name-part-type="species" reg="horticola">horticola</tp:taxon-name-part></tp:taxon-name>
                </italic>
              </td><td rowspan="1" colspan="1">2018.05</td></tr><tr><td rowspan="1" colspan="1">3♀ (2♀)</td><td rowspan="1" colspan="1">Xinzhou, Shanxi</td><td rowspan="1" colspan="1">
                <named-content xmlns:xlink="http://www.w3.org/1999/xlink" content-type="dwc:verbatimCoordinates" xlink:type="simple">
                  <named-content content-type="geo-json" specific-use="{&#34;type&#34;:&#34;Point&#34;,&#34;coordinates&#34;:[113.293056,39.175833]}" id="NCID0E1FAG" xlink:type="simple">39°10'33"N, 113°17'35"E</named-content>
                </named-content>
              </td><td rowspan="1" colspan="1"><tp:taxon-name><tp:taxon-name-part taxon-name-part-type="family">Asteraceae</tp:taxon-name-part></tp:taxon-name> sp.</td><td rowspan="1" colspan="1"><italic><tp:taxon-name><tp:taxon-name-part taxon-name-part-type="genus" reg="Chromatomyia">C.</tp:taxon-name-part><tp:taxon-name-part taxon-name-part-type="species" reg="horticola">horticola</tp:taxon-name-part></tp:taxon-name></italic> and <italic><tp:taxon-name><tp:taxon-name-part taxon-name-part-type="genus" reg="Liriomyza">L.</tp:taxon-name-part><tp:taxon-name-part taxon-name-part-type="species" reg="sativae">sativae</tp:taxon-name-part></tp:taxon-name></italic></td><td rowspan="1" colspan="1">2018.09</td></tr><tr><td rowspan="1" colspan="1">3♀, 5♂ (2♀, 1♂)</td><td rowspan="1" colspan="1">Jincheng, Shanxi</td><td rowspan="1" colspan="1">
                <named-content xmlns:xlink="http://www.w3.org/1999/xlink" content-type="dwc:verbatimCoordinates" xlink:type="simple">
                  <named-content content-type="geo-json" specific-use="{&#34;type&#34;:&#34;Point&#34;,&#34;coordinates&#34;:[112.904444,35.492500]}" id="NCID0ESHAG" xlink:type="simple">35°29'33"N, 112°54'16"E</named-content>
                </named-content>
              </td><td rowspan="1" colspan="1">
                <italic>
                  <tp:taxon-name><tp:taxon-name-part taxon-name-part-type="genus" reg="Lepidium">Lepidium</tp:taxon-name-part><tp:taxon-name-part taxon-name-part-type="species" reg="apetalum">apetalum</tp:taxon-name-part></tp:taxon-name>
                </italic>
              </td><td rowspan="1" colspan="1">
                <italic>
                  <tp:taxon-name><tp:taxon-name-part taxon-name-part-type="genus" reg="Chromatomyia">C.</tp:taxon-name-part><tp:taxon-name-part taxon-name-part-type="species" reg="horticola">horticola</tp:taxon-name-part></tp:taxon-name>
                </italic>
              </td><td rowspan="1" colspan="1">2019.05</td></tr><tr><td rowspan="1" colspan="1">6♀, 12♂ (2♀, 3♂)</td><td rowspan="1" colspan="1">Jincheng, Shanxi</td><td rowspan="1" colspan="1">
                <named-content xmlns:xlink="http://www.w3.org/1999/xlink" content-type="dwc:verbatimCoordinates" xlink:type="simple">
                  <named-content content-type="geo-json" specific-use="{&#34;type&#34;:&#34;Point&#34;,&#34;coordinates&#34;:[112.904444,35.492500]}" id="NCID0EGJAG" xlink:type="simple">35°29'33"N, 112°54'16"E</named-content>
                </named-content>
              </td><td rowspan="1" colspan="1">
                <italic>
                  <tp:taxon-name><tp:taxon-name-part taxon-name-part-type="genus" reg="Crepidiastrum">Crepidiastrum</tp:taxon-name-part><tp:taxon-name-part taxon-name-part-type="species" reg="sonchifolium">sonchifolium</tp:taxon-name-part></tp:taxon-name>
                </italic>
              </td><td rowspan="1" colspan="1">
                <italic>
                  <tp:taxon-name><tp:taxon-name-part taxon-name-part-type="genus" reg="Chromatomyia">C.</tp:taxon-name-part><tp:taxon-name-part taxon-name-part-type="species" reg="horticola">horticola</tp:taxon-name-part></tp:taxon-name>
                </italic>
              </td><td rowspan="1" colspan="1">2019.05</td></tr><tr><td rowspan="1" colspan="1">5♀, 3♂ (2♀, 1♂)</td><td rowspan="1" colspan="1">Jincheng, Shanxi</td><td rowspan="1" colspan="1">
                <named-content xmlns:xlink="http://www.w3.org/1999/xlink" content-type="dwc:verbatimCoordinates" xlink:type="simple">
                  <named-content content-type="geo-json" specific-use="{&#34;type&#34;:&#34;Point&#34;,&#34;coordinates&#34;:[112.904444,35.492500]}" id="NCID0E1KAG" xlink:type="simple">35°29'33"N, 112°54'16"E</named-content>
                </named-content>
              </td><td rowspan="1" colspan="1">
                <italic>
                  <tp:taxon-name><tp:taxon-name-part taxon-name-part-type="genus" reg="Ixeris">Ixeris</tp:taxon-name-part><tp:taxon-name-part taxon-name-part-type="species" reg="polycephala">polycephala</tp:taxon-name-part></tp:taxon-name>
                </italic>
              </td><td rowspan="1" colspan="1">
                <italic>
                  <tp:taxon-name><tp:taxon-name-part taxon-name-part-type="genus" reg="Chromatomyia">C.</tp:taxon-name-part><tp:taxon-name-part taxon-name-part-type="species" reg="horticola">horticola</tp:taxon-name-part></tp:taxon-name>
                </italic>
              </td><td rowspan="1" colspan="1">2019.05</td></tr><tr><td rowspan="1" colspan="1">2♀, 2♂ (1♂)</td><td rowspan="1" colspan="1">Beijing</td><td rowspan="1" colspan="1">
                <named-content xmlns:xlink="http://www.w3.org/1999/xlink" content-type="dwc:verbatimCoordinates" xlink:type="simple">
                  <named-content content-type="geo-json" specific-use="{&#34;type&#34;:&#34;Point&#34;,&#34;coordinates&#34;:[116.285833,40.022778]}" id="NCID0EOMAG" xlink:type="simple">40°01'22"N, 116°17'9"E</named-content>
                </named-content>
              </td><td rowspan="1" colspan="1">
                <italic>
                  <tp:taxon-name><tp:taxon-name-part taxon-name-part-type="genus" reg="Glebionis">Glebionis</tp:taxon-name-part><tp:taxon-name-part taxon-name-part-type="species" reg="coronaria">coronaria</tp:taxon-name-part></tp:taxon-name>
                </italic>
              </td><td rowspan="1" colspan="1">
                <italic>
                  <tp:taxon-name><tp:taxon-name-part taxon-name-part-type="genus" reg="Chromatomyia">C.</tp:taxon-name-part><tp:taxon-name-part taxon-name-part-type="species" reg="horticola">horticola</tp:taxon-name-part></tp:taxon-name>
                </italic>
              </td><td rowspan="1" colspan="1">2016.05</td></tr><tr><td rowspan="1" colspan="1">4♀, 23♂ (1♀,1♂)</td><td rowspan="1" colspan="1">Beijing</td><td rowspan="1" colspan="1">
                <named-content xmlns:xlink="http://www.w3.org/1999/xlink" content-type="dwc:verbatimCoordinates" xlink:type="simple">
                  <named-content content-type="geo-json" specific-use="{&#34;type&#34;:&#34;Point&#34;,&#34;coordinates&#34;:[117.231944,40.659722]}" id="NCID0ECOAG" xlink:type="simple">40°39'35"N, 117°13'55"E</named-content>
                </named-content>
              </td><td rowspan="1" colspan="1">
                <italic>
                  <tp:taxon-name><tp:taxon-name-part taxon-name-part-type="genus" reg="Raphanus">Raphanus</tp:taxon-name-part><tp:taxon-name-part taxon-name-part-type="species" reg="sativus">sativus</tp:taxon-name-part></tp:taxon-name>
                </italic>
              </td><td rowspan="1" colspan="1"><italic><tp:taxon-name><tp:taxon-name-part taxon-name-part-type="genus" reg="Chromatomyia">C.</tp:taxon-name-part><tp:taxon-name-part taxon-name-part-type="species" reg="horticola">horticola</tp:taxon-name-part></tp:taxon-name></italic>, <italic><tp:taxon-name><tp:taxon-name-part taxon-name-part-type="genus" reg="Liriomyza">L.</tp:taxon-name-part><tp:taxon-name-part taxon-name-part-type="species" reg="bryoniae">bryoniae</tp:taxon-name-part></tp:taxon-name></italic> and <italic><tp:taxon-name><tp:taxon-name-part taxon-name-part-type="genus" reg="Liriomyza">L.</tp:taxon-name-part><tp:taxon-name-part taxon-name-part-type="species" reg="sativae">sativae</tp:taxon-name-part></tp:taxon-name></italic></td><td rowspan="1" colspan="1">2016.06</td></tr><tr><td rowspan="1" colspan="1">5♀, 3♂ (2♀, 1♂)</td><td rowspan="1" colspan="1">Beijing</td><td rowspan="1" colspan="1">
                <named-content xmlns:xlink="http://www.w3.org/1999/xlink" content-type="dwc:verbatimCoordinates" xlink:type="simple">
                  <named-content content-type="geo-json" specific-use="{&#34;type&#34;:&#34;Point&#34;,&#34;coordinates&#34;:[117.231944,40.659722]}" id="NCID0ELQAG" xlink:type="simple">40°39'35"N, 117°13'55"E</named-content>
                </named-content>
              </td><td rowspan="1" colspan="1">
                <italic>
                  <tp:taxon-name><tp:taxon-name-part taxon-name-part-type="genus" reg="Pisum">Pisum</tp:taxon-name-part><tp:taxon-name-part taxon-name-part-type="species" reg="sativum">sativum</tp:taxon-name-part></tp:taxon-name>
                </italic>
              </td><td rowspan="1" colspan="1">
                <italic>
                  <tp:taxon-name><tp:taxon-name-part taxon-name-part-type="genus" reg="Chromatomyia">C.</tp:taxon-name-part><tp:taxon-name-part taxon-name-part-type="species" reg="horticola">horticola</tp:taxon-name-part></tp:taxon-name>
                </italic>
              </td><td rowspan="1" colspan="1">2016.06</td></tr><tr><td rowspan="1" colspan="1">2♀</td><td rowspan="1" colspan="1">Beijing</td><td rowspan="1" colspan="1">
                <named-content xmlns:xlink="http://www.w3.org/1999/xlink" content-type="dwc:verbatimCoordinates" xlink:type="simple">
                  <named-content content-type="geo-json" specific-use="{&#34;type&#34;:&#34;Point&#34;,&#34;coordinates&#34;:[116.760000,40.144722]}" id="NCID0E6RAG" xlink:type="simple">40°08'41"N, 116°45'36"E</named-content>
                </named-content>
              </td><td rowspan="1" colspan="1">
                <italic>
                  <tp:taxon-name><tp:taxon-name-part taxon-name-part-type="genus" reg="Glebionis">Glebionis</tp:taxon-name-part><tp:taxon-name-part taxon-name-part-type="species" reg="coronaria">coronaria</tp:taxon-name-part></tp:taxon-name>
                </italic>
              </td><td rowspan="1" colspan="1">
                <italic>
                  <tp:taxon-name><tp:taxon-name-part taxon-name-part-type="genus" reg="Chromatomyia">C.</tp:taxon-name-part><tp:taxon-name-part taxon-name-part-type="species" reg="horticola">horticola</tp:taxon-name-part></tp:taxon-name>
                </italic>
              </td><td rowspan="1" colspan="1">2017.05</td></tr><tr><td rowspan="1" colspan="1">1♂ (1♂)</td><td rowspan="1" colspan="1">Beijing</td><td rowspan="1" colspan="1">
                <named-content xmlns:xlink="http://www.w3.org/1999/xlink" content-type="dwc:verbatimCoordinates" xlink:type="simple">
                  <named-content content-type="geo-json" specific-use="{&#34;type&#34;:&#34;Point&#34;,&#34;coordinates&#34;:[116.760000,40.144722]}" id="NCID0ETTAG" xlink:type="simple">40°08'41"N, 116°45'36"E</named-content>
                </named-content>
              </td><td rowspan="1" colspan="1">
                <italic>
                  <tp:taxon-name><tp:taxon-name-part taxon-name-part-type="genus" reg="Glebionis">Glebionis</tp:taxon-name-part><tp:taxon-name-part taxon-name-part-type="species" reg="coronaria">coronaria</tp:taxon-name-part></tp:taxon-name>
                </italic>
              </td><td rowspan="1" colspan="1">
                <italic>
                  <tp:taxon-name><tp:taxon-name-part taxon-name-part-type="genus" reg="Chromatomyia">C.</tp:taxon-name-part><tp:taxon-name-part taxon-name-part-type="species" reg="horticola">horticola</tp:taxon-name-part></tp:taxon-name>
                </italic>
              </td><td rowspan="1" colspan="1">2017.05</td></tr><tr><td rowspan="1" colspan="1">2♂</td><td rowspan="1" colspan="1">Beijing</td><td rowspan="1" colspan="1">
                <named-content xmlns:xlink="http://www.w3.org/1999/xlink" content-type="dwc:verbatimCoordinates" xlink:type="simple">
                  <named-content content-type="geo-json" specific-use="{&#34;type&#34;:&#34;Point&#34;,&#34;coordinates&#34;:[116.315833,39.605000]}" id="NCID0EHVAG" xlink:type="simple">39°36'18"N, 116°18'57"E</named-content>
                </named-content>
              </td><td rowspan="1" colspan="1">
                <italic>
                  <tp:taxon-name><tp:taxon-name-part taxon-name-part-type="genus" reg="Ixeris">Ixeris</tp:taxon-name-part><tp:taxon-name-part taxon-name-part-type="species" reg="polycephala">polycephala</tp:taxon-name-part></tp:taxon-name>
                </italic>
              </td><td rowspan="1" colspan="1"><italic><tp:taxon-name><tp:taxon-name-part taxon-name-part-type="genus" reg="Chromatomyia">C.</tp:taxon-name-part><tp:taxon-name-part taxon-name-part-type="species" reg="horticola">horticola</tp:taxon-name-part></tp:taxon-name></italic> and <italic><tp:taxon-name><tp:taxon-name-part taxon-name-part-type="genus" reg="Liriomyza">L.</tp:taxon-name-part><tp:taxon-name-part taxon-name-part-type="species" reg="bryoniae">bryoniae</tp:taxon-name-part></tp:taxon-name></italic></td><td rowspan="1" colspan="1">2017.05</td></tr><tr><td rowspan="1" colspan="1">1♂</td><td rowspan="1" colspan="1">Beijing</td><td rowspan="1" colspan="1">
                <named-content xmlns:xlink="http://www.w3.org/1999/xlink" content-type="dwc:verbatimCoordinates" xlink:type="simple">
                  <named-content content-type="geo-json" specific-use="{&#34;type&#34;:&#34;Point&#34;,&#34;coordinates&#34;:[116.287500,40.021389]}" id="NCID0EFXAG" xlink:type="simple">40°01'17"N, 116°17'15"E</named-content>
                </named-content>
              </td><td rowspan="1" colspan="1">
                <italic>
                  <tp:taxon-name><tp:taxon-name-part taxon-name-part-type="genus" reg="Phaseolus">Phaseolus</tp:taxon-name-part><tp:taxon-name-part taxon-name-part-type="species" reg="vulgaris">vulgaris</tp:taxon-name-part></tp:taxon-name>
                </italic>
              </td><td rowspan="1" colspan="1">
                <italic>
                  <tp:taxon-name><tp:taxon-name-part taxon-name-part-type="genus" reg="Chromatomyia">C.</tp:taxon-name-part><tp:taxon-name-part taxon-name-part-type="species" reg="horticola">horticola</tp:taxon-name-part></tp:taxon-name>
                </italic>
              </td><td rowspan="1" colspan="1">2017.08</td></tr><tr><td rowspan="1" colspan="1">5♀, 6♂</td><td rowspan="1" colspan="1">Beijing</td><td rowspan="1" colspan="1">
                <named-content xmlns:xlink="http://www.w3.org/1999/xlink" content-type="dwc:verbatimCoordinates" xlink:type="simple">
                  <named-content content-type="geo-json" specific-use="{&#34;type&#34;:&#34;Point&#34;,&#34;coordinates&#34;:[116.280833,40.026111]}" id="NCID0EZYAG" xlink:type="simple">40°01'34"N, 116°16'51"E</named-content>
                </named-content>
              </td><td rowspan="1" colspan="1">
                <italic>
                  <tp:taxon-name><tp:taxon-name-part taxon-name-part-type="genus" reg="Crepidiastrum">Crepidiastrum</tp:taxon-name-part><tp:taxon-name-part taxon-name-part-type="species" reg="sonchifolium">sonchifolium</tp:taxon-name-part></tp:taxon-name>
                </italic>
              </td><td rowspan="1" colspan="1">
                <italic>
                  <tp:taxon-name><tp:taxon-name-part taxon-name-part-type="genus" reg="Chromatomyia">C.</tp:taxon-name-part><tp:taxon-name-part taxon-name-part-type="species" reg="horticola">horticola</tp:taxon-name-part></tp:taxon-name>
                </italic>
              </td><td rowspan="1" colspan="1">2018.05</td></tr><tr><td rowspan="1" colspan="1">1♂ (1♂)</td><td rowspan="1" colspan="1">Beijing</td><td rowspan="1" colspan="1">
                <named-content xmlns:xlink="http://www.w3.org/1999/xlink" content-type="dwc:verbatimCoordinates" xlink:type="simple">
                  <named-content content-type="geo-json" specific-use="{&#34;type&#34;:&#34;Point&#34;,&#34;coordinates&#34;:[116.225000,40.272500]}" id="NCID0EN1AG" xlink:type="simple">40°16'21"N, 116°13'30"E</named-content>
                </named-content>
              </td><td rowspan="1" colspan="1">
                <tp:taxon-name><tp:taxon-name-part taxon-name-part-type="genus" reg="Lactuca">Lactuca</tp:taxon-name-part><tp:taxon-name-part taxon-name-part-type="species" reg="sativa">sativa</tp:taxon-name-part><tp:taxon-name-part taxon-name-part-type="infraspecific-rank">var.</tp:taxon-name-part><tp:taxon-name-part taxon-name-part-type="variety" reg="asparagina">asparagina</tp:taxon-name-part></tp:taxon-name>
              </td><td rowspan="1" colspan="1">
                <italic>
                  <tp:taxon-name><tp:taxon-name-part taxon-name-part-type="genus" reg="Chromatomyia">C.</tp:taxon-name-part><tp:taxon-name-part taxon-name-part-type="species" reg="horticola">horticola</tp:taxon-name-part></tp:taxon-name>
                </italic>
              </td><td rowspan="1" colspan="1">2018.05</td></tr><tr><td rowspan="1" colspan="1">4♀ (2♀)</td><td rowspan="1" colspan="1">Beijing</td><td rowspan="1" colspan="1">
                <named-content xmlns:xlink="http://www.w3.org/1999/xlink" content-type="dwc:verbatimCoordinates" xlink:type="simple">
                  <named-content content-type="geo-json" specific-use="{&#34;type&#34;:&#34;Point&#34;,&#34;coordinates&#34;:[116.189167,39.875556]}" id="NCID0EG3AG" xlink:type="simple">39°52'32"N, 116°11'21"E</named-content>
                </named-content>
              </td><td rowspan="1" colspan="1">
                <italic>
                  <tp:taxon-name><tp:taxon-name-part taxon-name-part-type="genus" reg="Ixeris">Ixeris</tp:taxon-name-part><tp:taxon-name-part taxon-name-part-type="species" reg="polycephala">polycephala</tp:taxon-name-part></tp:taxon-name>
                </italic>
              </td><td rowspan="1" colspan="1">
                <italic>
                  <tp:taxon-name><tp:taxon-name-part taxon-name-part-type="genus" reg="Chromatomyia">C.</tp:taxon-name-part><tp:taxon-name-part taxon-name-part-type="species" reg="horticola">horticola</tp:taxon-name-part></tp:taxon-name>
                </italic>
              </td><td rowspan="1" colspan="1">2019.05</td></tr><tr><td rowspan="1" colspan="1">5♀ (3♀)</td><td rowspan="1" colspan="1">Beijing</td><td rowspan="1" colspan="1">
                <named-content xmlns:xlink="http://www.w3.org/1999/xlink" content-type="dwc:verbatimCoordinates" xlink:type="simple">
                  <named-content content-type="geo-json" specific-use="{&#34;type&#34;:&#34;Point&#34;,&#34;coordinates&#34;:[116.315833,39.605000]}" id="NCID0E14AG" xlink:type="simple">39°36'18"N, 116°18'57"E</named-content>
                </named-content>
              </td><td rowspan="1" colspan="1">
                <italic>
                  <tp:taxon-name><tp:taxon-name-part taxon-name-part-type="genus" reg="Hemisteptia">Hemisteptia</tp:taxon-name-part><tp:taxon-name-part taxon-name-part-type="species" reg="lyrata">lyrata</tp:taxon-name-part></tp:taxon-name>
                </italic>
              </td><td rowspan="1" colspan="1"><italic><tp:taxon-name><tp:taxon-name-part taxon-name-part-type="genus" reg="Chromatomyia">C.</tp:taxon-name-part><tp:taxon-name-part taxon-name-part-type="species" reg="horticola">horticola</tp:taxon-name-part></tp:taxon-name></italic> and <italic><tp:taxon-name><tp:taxon-name-part taxon-name-part-type="genus" reg="Liriomyza">L.</tp:taxon-name-part><tp:taxon-name-part taxon-name-part-type="species" reg="sativae">sativae</tp:taxon-name-part></tp:taxon-name></italic></td><td rowspan="1" colspan="1">2019.05</td></tr><tr><td rowspan="1" colspan="1">8♀, 14♂ (3♀, 3♂)</td><td rowspan="1" colspan="1">Beijing</td><td rowspan="1" colspan="1">
                <named-content xmlns:xlink="http://www.w3.org/1999/xlink" content-type="dwc:verbatimCoordinates" xlink:type="simple">
                  <named-content content-type="geo-json" specific-use="{&#34;type&#34;:&#34;Point&#34;,&#34;coordinates&#34;:[116.285833,40.023056]}" id="NCID0EY6AG" xlink:type="simple">40°01'23"N, 116°17'9"E</named-content>
                </named-content>
              </td><td rowspan="1" colspan="1">
                <italic>
                  <tp:taxon-name><tp:taxon-name-part taxon-name-part-type="genus" reg="Crepidiastrum">Crepidiastrum</tp:taxon-name-part><tp:taxon-name-part taxon-name-part-type="species" reg="sonchifolium">sonchifolium</tp:taxon-name-part></tp:taxon-name>
                </italic>
              </td><td rowspan="1" colspan="1">
                <italic>
                  <tp:taxon-name><tp:taxon-name-part taxon-name-part-type="genus" reg="Chromatomyia">C.</tp:taxon-name-part><tp:taxon-name-part taxon-name-part-type="species" reg="horticola">horticola</tp:taxon-name-part></tp:taxon-name>
                </italic>
              </td><td rowspan="1" colspan="1">2019.05</td></tr><tr><td rowspan="1" colspan="1">4♀, 2♂ (2♀, 1♂)</td><td rowspan="1" colspan="1">Beijing</td><td rowspan="1" colspan="1">
                <named-content xmlns:xlink="http://www.w3.org/1999/xlink" content-type="dwc:verbatimCoordinates" xlink:type="simple">
                  <named-content content-type="geo-json" specific-use="{&#34;type&#34;:&#34;Point&#34;,&#34;coordinates&#34;:[116.285833,40.023056]}" id="NCID0EMBBG" xlink:type="simple">40°01'23"N, 116°17'9"E</named-content>
                </named-content>
              </td><td rowspan="1" colspan="1">
                <italic>
                  <tp:taxon-name><tp:taxon-name-part taxon-name-part-type="genus" reg="Ixeris">Ixeris</tp:taxon-name-part><tp:taxon-name-part taxon-name-part-type="species" reg="polycephala">polycephala</tp:taxon-name-part></tp:taxon-name>
                </italic>
              </td><td rowspan="1" colspan="1"><italic><tp:taxon-name><tp:taxon-name-part taxon-name-part-type="genus" reg="Chromatomyia">C.</tp:taxon-name-part><tp:taxon-name-part taxon-name-part-type="species" reg="horticola">horticola</tp:taxon-name-part></tp:taxon-name></italic> and <italic><tp:taxon-name><tp:taxon-name-part taxon-name-part-type="genus" reg="Liriomyza">L.</tp:taxon-name-part><tp:taxon-name-part taxon-name-part-type="species" reg="bryoniae">bryoniae</tp:taxon-name-part></tp:taxon-name></italic></td><td rowspan="1" colspan="1">2019.05</td></tr><tr><td rowspan="1" colspan="1">1♂</td><td rowspan="1" colspan="1">Beijing</td><td rowspan="1" colspan="1">
                <named-content xmlns:xlink="http://www.w3.org/1999/xlink" content-type="dwc:verbatimCoordinates" xlink:type="simple">
                  <named-content content-type="geo-json" specific-use="{&#34;type&#34;:&#34;Point&#34;,&#34;coordinates&#34;:[116.466667,40.191111]}" id="NCID0EKDBG" xlink:type="simple">40°11'28"N, 116°28'0"E</named-content>
                </named-content>
              </td><td rowspan="1" colspan="1">
                <italic>
                  <tp:taxon-name><tp:taxon-name-part taxon-name-part-type="genus" reg="Luffa">Luffa</tp:taxon-name-part><tp:taxon-name-part taxon-name-part-type="species" reg="aegyptiaca">aegyptiaca</tp:taxon-name-part></tp:taxon-name>
                </italic>
              </td><td rowspan="1" colspan="1">Unknown</td><td rowspan="1" colspan="1">2019.08</td></tr><tr><td rowspan="1" colspan="1">2♀ (1♀)</td><td rowspan="1" colspan="1">Shijiazhuang, Hebei</td><td rowspan="1" colspan="1">
                <named-content xmlns:xlink="http://www.w3.org/1999/xlink" content-type="dwc:verbatimCoordinates" xlink:type="simple">
                  <named-content content-type="geo-json" specific-use="{&#34;type&#34;:&#34;Point&#34;,&#34;coordinates&#34;:[114.536667,37.857500]}" id="NCID0ESEBG" xlink:type="simple">37°51'27"N, 114°32'12"E</named-content>
                </named-content>
              </td><td rowspan="1" colspan="1">
                <italic>
                  <tp:taxon-name><tp:taxon-name-part taxon-name-part-type="genus" reg="Ixeris">Ixeris</tp:taxon-name-part><tp:taxon-name-part taxon-name-part-type="species" reg="polycephala">polycephala</tp:taxon-name-part></tp:taxon-name>
                </italic>
              </td><td rowspan="1" colspan="1">
                <italic>
                  <tp:taxon-name><tp:taxon-name-part taxon-name-part-type="genus" reg="Chromatomyia">C.</tp:taxon-name-part><tp:taxon-name-part taxon-name-part-type="species" reg="horticola">horticola</tp:taxon-name-part></tp:taxon-name>
                </italic>
              </td><td rowspan="1" colspan="1">2017.05</td></tr><tr><td rowspan="1" colspan="1">3♀, 1♂ (2♀)</td><td rowspan="1" colspan="1">Shijiazhuang, Hebei</td><td rowspan="1" colspan="1">
                <named-content xmlns:xlink="http://www.w3.org/1999/xlink" content-type="dwc:verbatimCoordinates" xlink:type="simple">
                  <named-content content-type="geo-json" specific-use="{&#34;type&#34;:&#34;Point&#34;,&#34;coordinates&#34;:[114.699722,38.280000]}" id="NCID0EGGBG" xlink:type="simple">38°16'48"N, 114°41'59"E</named-content>
                </named-content>
              </td><td rowspan="1" colspan="1"><tp:taxon-name><tp:taxon-name-part taxon-name-part-type="family">Asteraceae</tp:taxon-name-part></tp:taxon-name> sp.</td><td rowspan="1" colspan="1">
                <italic>
                  <tp:taxon-name><tp:taxon-name-part taxon-name-part-type="genus" reg="Chromatomyia">C.</tp:taxon-name-part><tp:taxon-name-part taxon-name-part-type="species" reg="horticola">horticola</tp:taxon-name-part></tp:taxon-name>
                </italic>
              </td><td rowspan="1" colspan="1">2017.05</td></tr><tr><td rowspan="1" colspan="1">1♀ (1♀)</td><td rowspan="1" colspan="1">Shijiazhuang, Hebei</td><td rowspan="1" colspan="1">
                <named-content xmlns:xlink="http://www.w3.org/1999/xlink" content-type="dwc:verbatimCoordinates" xlink:type="simple">
                  <named-content content-type="geo-json" specific-use="{&#34;type&#34;:&#34;Point&#34;,&#34;coordinates&#34;:[114.858889,40.760556]}" id="NCID0EUHBG" xlink:type="simple">40°45'38"N, 114°51'32"E</named-content>
                </named-content>
              </td><td rowspan="1" colspan="1">
                <italic>
                  <tp:taxon-name><tp:taxon-name-part taxon-name-part-type="genus" reg="Lepidium">Lepidium</tp:taxon-name-part><tp:taxon-name-part taxon-name-part-type="species" reg="apetalum">apetalum</tp:taxon-name-part></tp:taxon-name>
                </italic>
              </td><td rowspan="1" colspan="1">Unknown</td><td rowspan="1" colspan="1">2018.06</td></tr><tr><td rowspan="1" colspan="1">3♀, 5♂</td><td rowspan="1" colspan="1">Shijiazhuang, Hebei</td><td rowspan="1" colspan="1">
                <named-content xmlns:xlink="http://www.w3.org/1999/xlink" content-type="dwc:verbatimCoordinates" xlink:type="simple">
                  <named-content content-type="geo-json" specific-use="{&#34;type&#34;:&#34;Point&#34;,&#34;coordinates&#34;:[114.061111,41.153056]}" id="NCID0E3IBG" xlink:type="simple">41°09'11"N, 114°03'40"E</named-content>
                </named-content>
              </td><td rowspan="1" colspan="1">
                <italic>
                  <tp:taxon-name><tp:taxon-name-part taxon-name-part-type="genus" reg="Sonchus">Sonchus</tp:taxon-name-part><tp:taxon-name-part taxon-name-part-type="species" reg="oleraceus">oleraceus</tp:taxon-name-part></tp:taxon-name>
                </italic>
              </td><td rowspan="1" colspan="1">
                <italic>
                  <tp:taxon-name><tp:taxon-name-part taxon-name-part-type="genus" reg="Chromatomyia">C.</tp:taxon-name-part><tp:taxon-name-part taxon-name-part-type="species" reg="horticola">horticola</tp:taxon-name-part></tp:taxon-name>
                </italic>
              </td><td rowspan="1" colspan="1">2018.07</td></tr><tr><td rowspan="1" colspan="1">8♀, 10♂</td><td rowspan="1" colspan="1">Shijiazhuang, Hebei</td><td rowspan="1" colspan="1">
                <named-content xmlns:xlink="http://www.w3.org/1999/xlink" content-type="dwc:verbatimCoordinates" xlink:type="simple">
                  <named-content content-type="geo-json" specific-use="{&#34;type&#34;:&#34;Point&#34;,&#34;coordinates&#34;:[114.061111,41.153056]}" id="NCID0EQKBG" xlink:type="simple">41°09'11"N, 114°03'40"E</named-content>
                </named-content>
              </td><td rowspan="1" colspan="1">
                <italic>
                  <tp:taxon-name><tp:taxon-name-part taxon-name-part-type="genus" reg="Pisum">Pisum</tp:taxon-name-part><tp:taxon-name-part taxon-name-part-type="species" reg="sativum">sativum</tp:taxon-name-part></tp:taxon-name>
                </italic>
              </td><td rowspan="1" colspan="1">
                <italic>
                  <tp:taxon-name><tp:taxon-name-part taxon-name-part-type="genus" reg="Chromatomyia">C.</tp:taxon-name-part><tp:taxon-name-part taxon-name-part-type="species" reg="horticola">horticola</tp:taxon-name-part></tp:taxon-name>
                </italic>
              </td><td rowspan="1" colspan="1">2018.07</td></tr><tr><td rowspan="1" colspan="1">1♀ (1♀)</td><td rowspan="1" colspan="1">Shijiazhuang, Hebei</td><td rowspan="1" colspan="1">
                <named-content xmlns:xlink="http://www.w3.org/1999/xlink" content-type="dwc:verbatimCoordinates" xlink:type="simple">
                  <named-content content-type="geo-json" specific-use="{&#34;type&#34;:&#34;Point&#34;,&#34;coordinates&#34;:[114.061111,41.153056]}" id="NCID0EEMBG" xlink:type="simple">41°09'11"N, 114°03'40"E</named-content>
                </named-content>
              </td><td rowspan="1" colspan="1">
                <tp:taxon-name><tp:taxon-name-part taxon-name-part-type="genus" reg="Lactuca">Lactuca</tp:taxon-name-part><tp:taxon-name-part taxon-name-part-type="species" reg="sativa">sativa</tp:taxon-name-part><tp:taxon-name-part taxon-name-part-type="infraspecific-rank">var.</tp:taxon-name-part><tp:taxon-name-part taxon-name-part-type="variety" reg="asparagina">asparagina</tp:taxon-name-part></tp:taxon-name>
              </td><td rowspan="1" colspan="1">
                <italic>
                  <tp:taxon-name><tp:taxon-name-part taxon-name-part-type="genus" reg="Chromatomyia">C.</tp:taxon-name-part><tp:taxon-name-part taxon-name-part-type="species" reg="horticola">horticola</tp:taxon-name-part></tp:taxon-name>
                </italic>
              </td><td rowspan="1" colspan="1">2018.07</td></tr><tr><td rowspan="1" colspan="1">6♀, 7♂</td><td rowspan="1" colspan="1">Shijiazhuang, Hebei</td><td rowspan="1" colspan="1">
                <named-content xmlns:xlink="http://www.w3.org/1999/xlink" content-type="dwc:verbatimCoordinates" xlink:type="simple">
                  <named-content content-type="geo-json" specific-use="{&#34;type&#34;:&#34;Point&#34;,&#34;coordinates&#34;:[114.156944,41.241667]}" id="NCID0E4NBG" xlink:type="simple">41°14'30"N, 114°09'25"E</named-content>
                </named-content>
              </td><td rowspan="1" colspan="1">
                <italic>
                  <tp:taxon-name><tp:taxon-name-part taxon-name-part-type="genus" reg="Lactuca">Lactuca</tp:taxon-name-part><tp:taxon-name-part taxon-name-part-type="species" reg="sativa">sativa</tp:taxon-name-part></tp:taxon-name>
                </italic>
              </td><td rowspan="1" colspan="1"><italic><tp:taxon-name><tp:taxon-name-part taxon-name-part-type="genus" reg="Chromatomyia">C.</tp:taxon-name-part><tp:taxon-name-part taxon-name-part-type="species" reg="horticola">horticola</tp:taxon-name-part></tp:taxon-name></italic> and <italic><tp:taxon-name><tp:taxon-name-part taxon-name-part-type="genus" reg="Liriomyza">L.</tp:taxon-name-part><tp:taxon-name-part taxon-name-part-type="species" reg="bryoniae">bryoniae</tp:taxon-name-part></tp:taxon-name></italic></td><td rowspan="1" colspan="1">2018.08</td></tr><tr><td rowspan="1" colspan="1">5♀, 14♂ (3♀, 4♂)</td><td rowspan="1" colspan="1">Zhangjiakou, Hebei</td><td rowspan="1" colspan="1">
                <named-content xmlns:xlink="http://www.w3.org/1999/xlink" content-type="dwc:verbatimCoordinates" xlink:type="simple">
                  <named-content content-type="geo-json" specific-use="{&#34;type&#34;:&#34;Point&#34;,&#34;coordinates&#34;:[114.156944,41.241667]}" id="NCID0E2PBG" xlink:type="simple">41°14'30"N, 114°09'25"E</named-content>
                </named-content>
              </td><td rowspan="1" colspan="1">
                <italic>
                  <tp:taxon-name><tp:taxon-name-part taxon-name-part-type="genus" reg="Lactuca">Lactuca</tp:taxon-name-part><tp:taxon-name-part taxon-name-part-type="species" reg="sativa">sativa</tp:taxon-name-part></tp:taxon-name>
                </italic>
              </td><td rowspan="1" colspan="1">
                <italic>
                  <tp:taxon-name><tp:taxon-name-part taxon-name-part-type="genus" reg="Chromatomyia">C.</tp:taxon-name-part><tp:taxon-name-part taxon-name-part-type="species" reg="horticola">horticola</tp:taxon-name-part></tp:taxon-name>
                </italic>
              </td><td rowspan="1" colspan="1">2018.08</td></tr><tr><td rowspan="1" colspan="1">1♀ (1♀)</td><td rowspan="1" colspan="1">Zhangjiakou, Hebei</td><td rowspan="1" colspan="1">
                <named-content xmlns:xlink="http://www.w3.org/1999/xlink" content-type="dwc:verbatimCoordinates" xlink:type="simple">
                  <named-content content-type="geo-json" specific-use="{&#34;type&#34;:&#34;Point&#34;,&#34;coordinates&#34;:[114.152222,41.408333]}" id="NCID0EPRBG" xlink:type="simple">41°24'30"N, 114°09'8"E</named-content>
                </named-content>
              </td><td rowspan="1" colspan="1">
                <italic>
                  <tp:taxon-name><tp:taxon-name-part taxon-name-part-type="genus" reg="Taraxacum">Taraxacum</tp:taxon-name-part><tp:taxon-name-part taxon-name-part-type="species" reg="mongolicum">mongolicum</tp:taxon-name-part></tp:taxon-name>
                </italic>
              </td><td rowspan="1" colspan="1">
                <italic>
                  <tp:taxon-name><tp:taxon-name-part taxon-name-part-type="genus" reg="Chromatomyia">C.</tp:taxon-name-part><tp:taxon-name-part taxon-name-part-type="species" reg="horticola">horticola</tp:taxon-name-part></tp:taxon-name>
                </italic>
              </td><td rowspan="1" colspan="1">2019.07</td></tr><tr><td rowspan="1" colspan="1">2♂ (2♂)</td><td rowspan="1" colspan="1">Zhangjiakou, Hebei</td><td rowspan="1" colspan="1">
                <named-content xmlns:xlink="http://www.w3.org/1999/xlink" content-type="dwc:verbatimCoordinates" xlink:type="simple">
                  <named-content content-type="geo-json" specific-use="{&#34;type&#34;:&#34;Point&#34;,&#34;coordinates&#34;:[114.152222,41.408333]}" id="NCID0EDTBG" xlink:type="simple">41°24'30"N, 114°09'8"E</named-content>
                </named-content>
              </td><td rowspan="1" colspan="1">
                <italic>
                  <tp:taxon-name><tp:taxon-name-part taxon-name-part-type="genus" reg="Pisum">Pisum</tp:taxon-name-part><tp:taxon-name-part taxon-name-part-type="species" reg="sativum">sativum</tp:taxon-name-part></tp:taxon-name>
                </italic>
              </td><td rowspan="1" colspan="1">
                <italic>
                  <tp:taxon-name><tp:taxon-name-part taxon-name-part-type="genus" reg="Chromatomyia">C.</tp:taxon-name-part><tp:taxon-name-part taxon-name-part-type="species" reg="horticola">horticola</tp:taxon-name-part></tp:taxon-name>
                </italic>
              </td><td rowspan="1" colspan="1">2019.07</td></tr><tr><td rowspan="1" colspan="1">1♀</td><td rowspan="1" colspan="1">Zhangjiakou, Hebei</td><td rowspan="1" colspan="1">
                <named-content xmlns:xlink="http://www.w3.org/1999/xlink" content-type="dwc:verbatimCoordinates" xlink:type="simple">
                  <named-content content-type="geo-json" specific-use="{&#34;type&#34;:&#34;Point&#34;,&#34;coordinates&#34;:[114.152222,41.408333]}" id="NCID0EXUBG" xlink:type="simple">41°24'30"N, 114°09'8"E</named-content>
                </named-content>
              </td><td rowspan="1" colspan="1"><tp:taxon-name><tp:taxon-name-part taxon-name-part-type="family">Asteraceae</tp:taxon-name-part></tp:taxon-name> sp.</td><td rowspan="1" colspan="1">
                <italic>
                  <tp:taxon-name><tp:taxon-name-part taxon-name-part-type="genus" reg="Chromatomyia">C.</tp:taxon-name-part><tp:taxon-name-part taxon-name-part-type="species" reg="horticola">horticola</tp:taxon-name-part></tp:taxon-name>
                </italic>
              </td><td rowspan="1" colspan="1">2019.08</td></tr><tr><td rowspan="1" colspan="1">2♀, 2♂</td><td rowspan="1" colspan="1">Zhangjiakou, Hebei</td><td rowspan="1" colspan="1">
                <named-content xmlns:xlink="http://www.w3.org/1999/xlink" content-type="dwc:verbatimCoordinates" xlink:type="simple">
                  <named-content content-type="geo-json" specific-use="{&#34;type&#34;:&#34;Point&#34;,&#34;coordinates&#34;:[114.061111,41.153056]}" id="NCID0EFWBG" xlink:type="simple">41°09'11"N, 114°03'40"E</named-content>
                </named-content>
              </td><td rowspan="1" colspan="1"><italic><tp:taxon-name><tp:taxon-name-part taxon-name-part-type="genus" reg="Lactuca">Lactuca</tp:taxon-name-part><tp:taxon-name-part taxon-name-part-type="species" reg="sativa">sativa</tp:taxon-name-part></tp:taxon-name></italic> and <tp:taxon-name><tp:taxon-name-part taxon-name-part-type="genus" reg="Brassica">Brassica</tp:taxon-name-part><tp:taxon-name-part taxon-name-part-type="species" reg="rapa">rapa</tp:taxon-name-part><tp:taxon-name-part taxon-name-part-type="infraspecific-rank">var.</tp:taxon-name-part><tp:taxon-name-part taxon-name-part-type="variety" reg="glabra">glabra</tp:taxon-name-part></tp:taxon-name></td><td rowspan="1" colspan="1">
                <italic>
                  <tp:taxon-name><tp:taxon-name-part taxon-name-part-type="genus" reg="Chromatomyia">C.</tp:taxon-name-part><tp:taxon-name-part taxon-name-part-type="species" reg="horticola">horticola</tp:taxon-name-part></tp:taxon-name>
                </italic>
              </td><td rowspan="1" colspan="1">2022.08</td></tr></tbody></table><table-wrap-foot><fn><p>Note: The number and sex of molecular identification specimens were in brackets.</p></fn></table-wrap-foot></table-wrap></tp:treatment-sec><ref-list><ref id="B30"><mixed-citation xmlns:xlink="http://www.w3.org/1999/xlink" xlink:type="simple"><person-group><name name-style="western"><surname>Zhu</surname><given-names>CD</given-names></name><name name-style="western"><surname>LaSalle</surname><given-names>J</given-names></name><name name-style="western"><surname>Huang</surname><given-names>DW</given-names></name></person-group> (<year>2000</year>) <article-title>A review of the Chinese <italic><tp:taxon-name><tp:taxon-name-part taxon-name-part-type="genus">Diglyphus</tp:taxon-name-part></tp:taxon-name></italic> Walker (<tp:taxon-name><tp:taxon-name-part taxon-name-part-type="order">Hymenoptera</tp:taxon-name-part></tp:taxon-name>: <tp:taxon-name><tp:taxon-name-part taxon-name-part-type="family">Eulophidae</tp:taxon-name-part></tp:taxon-name>).</article-title><source>Oriental Insects</source><volume>34</volume>(<issue>1</issue>): <fpage>263</fpage>–<lpage>288</lpage>. <ext-link xlink:href="10.1080/00305316.2000.10417266" ext-link-type="doi" xlink:type="simple">https://doi.org/10.1080/00305316.2000.10417266</ext-link></mixed-citation></ref><ref id="B22"><mixed-citation xmlns:xlink="http://www.w3.org/1999/xlink" xlink:type="simple"><person-group><name name-style="western"><surname>Liu</surname><given-names>WX</given-names></name><name name-style="western"><surname>Wang</surname><given-names>WX</given-names></name><name name-style="western"><surname>Wang</surname><given-names>W</given-names></name><name name-style="western"><surname>Zhang</surname><given-names>YB</given-names></name><name name-style="western"><surname>Wan</surname><given-names>FH</given-names></name></person-group> (<year>2013</year>) <article-title>Characteristics and application of <italic><tp:taxon-name><tp:taxon-name-part taxon-name-part-type="genus">Diglyphus</tp:taxon-name-part></tp:taxon-name></italic> parasitoids (<tp:taxon-name><tp:taxon-name-part taxon-name-part-type="order">Hymenoptera</tp:taxon-name-part></tp:taxon-name>: <tp:taxon-name><tp:taxon-name-part taxon-name-part-type="family">Eulophidae</tp:taxon-name-part></tp:taxon-name>: <tp:taxon-name><tp:taxon-name-part taxon-name-part-type="subfamily">Eulophinae</tp:taxon-name-part></tp:taxon-name>) in controlling the agromyzid leafminer.</article-title><source>Acta Entomologica Sinica</source><volume>56</volume>: <fpage>427</fpage>–<lpage>437</lpage>. [In Chinese]</mixed-citation></ref><ref id="B16"><mixed-citation xmlns:xlink="http://www.w3.org/1999/xlink" xlink:type="simple"><person-group><name name-style="western"><surname>Hansson</surname><given-names>C</given-names></name><name name-style="western"><surname>Navone</surname><given-names>P</given-names></name></person-group> (<year>2017</year>) <article-title>Review of the European species of <italic><tp:taxon-name><tp:taxon-name-part taxon-name-part-type="genus">Diglyphus</tp:taxon-name-part></tp:taxon-name></italic> Walker (<tp:taxon-name><tp:taxon-name-part taxon-name-part-type="order">Hymenoptera</tp:taxon-name-part></tp:taxon-name>: <tp:taxon-name><tp:taxon-name-part taxon-name-part-type="family">Eulophidae</tp:taxon-name-part></tp:taxon-name>) including the description of a new species.</article-title><source>Zootaxa</source><volume>4269</volume>(<issue>2</issue>): <fpage>197</fpage>–<lpage>229</lpage>. <ext-link xlink:href="10.11646/zootaxa.4269.2.2" ext-link-type="doi" xlink:type="simple">https://doi.org/10.11646/zootaxa.4269.2.2</ext-link></mixed-citation></ref><ref id="B27"><mixed-citation xmlns:xlink="http://www.w3.org/1999/xlink" xlink:type="simple"><person-group><name name-style="western"><surname>Ye</surname><given-names>FY</given-names></name><name name-style="western"><surname>Zhu</surname><given-names>CD</given-names></name><name name-style="western"><surname>Yefremova</surname><given-names>Z</given-names></name><name name-style="western"><surname>Liu</surname><given-names>WX</given-names></name><name name-style="western"><surname>Guo</surname><given-names>JY</given-names></name><name name-style="western"><surname>Wan</surname><given-names>FH</given-names></name></person-group> (<year>2018</year>) <article-title>Life history and biocontrol potential of the first female-producing parthenogenetic species of <italic><tp:taxon-name><tp:taxon-name-part taxon-name-part-type="genus">Diglyphus</tp:taxon-name-part></tp:taxon-name></italic> (<tp:taxon-name><tp:taxon-name-part taxon-name-part-type="order">Hymenoptera</tp:taxon-name-part></tp:taxon-name>: <tp:taxon-name><tp:taxon-name-part taxon-name-part-type="family">Eulophidae</tp:taxon-name-part></tp:taxon-name>) against agromyzid leafminers.</article-title><source>Scientific Reports</source><volume>8</volume>(<issue>1</issue>): <fpage>3222</fpage>. <ext-link xlink:href="10.1038/s41598-018-20972-3" ext-link-type="doi" xlink:type="simple">https://doi.org/10.1038/s41598-018-20972-3</ext-link></mixed-citation></ref></ref-list></tp:taxon-treatment>
