# Supplementary material for: ﻿A new species of Diglyphus Walker (Hymenoptera, Eulophidae) from China, with morphological characterizations and molecular analysis
Source: Zookeys. 2023 Feb 15;1148:65–78. doi: 10.3897/zookeys.1148.98853 (PMC10193845; doi:10.3897/zookeys.1148.98853)
Supplement: Supplementary material 1 — The genetic distance between three Diglyphus species based on the COI gene [file zookeys-1148-065_article-98853__-s001.xlsx]

## Sheet: MatrixOutput
	Diglyphus_difasciatus_Hap_1	Diglyphus_difasciatus_Hap_2	Diglyphus_difasciatus_Hap_3	Diglyphus_difasciatus_Hap_4	Diglyphus_difasciatus_Hap_5	Diglyphus_difasciatus_Hap_6	Diglyphus_difasciatus_Hap_7	Diglyphus_difasciatus_Hap_8	Diglyphus_difasciatus_Hap_9	Diglyphus_difasciatus_Hap_10	Diglyphus_difasciatus_Hap_11	Diglyphus_difasciatus_Hap_12	Diglyphus_difasciatus_Hap_13	Diglyphus_difasciatus_Hap_14	Diglyphus_difasciatus_Hap_15	Diglyphus_difasciatus_Hap_16	Diglyphus_difasciatus_Hap_17	Diglyphus_difasciatus_Hap_18	Diglyphus_difasciatus_Hap_19	Diglyphus_difasciatus_Hap_20	Diglyphus_difasciatus_Hap_21	Diglyphus_difasciatus_Hap_22	Diglyphus_difasciatus_Hap_23	Diglyphus_difasciatus_Hap_24	Diglyphus_difasciatus_Hap_25	Diglyphus_difasciatus_Hap_26	Diglyphus_difasciatus_Hap_27	Diglyphus_difasciatus_Hap_28	Diglyphus_difasciatus_Hap_29	Diglyphus_bimaculatus	Diglyphus_isaea
Diglyphus_difasciatus_Hap_1
Diglyphus_difasciatus_Hap_2	0.0078433
Diglyphus_difasciatus_Hap_3	0.0078433	0.00390627
Diglyphus_difasciatus_Hap_4	0.00390627	0.00390627	0.00390627
Diglyphus_difasciatus_Hap_5	0.00587091	0.00194932	0.00194932	0.00194932
Diglyphus_difasciatus_Hap_6	0.0078433	0.00390627	0.00390627	0.00390627	0.00194932
Diglyphus_difasciatus_Hap_7	0.00390627	0.00390627	0.00390627	0.00390627	0.00194932	0.00390627
Diglyphus_difasciatus_Hap_8	0.00390627	0.0078433	0.0078433	0.00390627	0.00587091	0.0078433	0.0078433
Diglyphus_difasciatus_Hap_9	0.00390627	0.0078433	0.0078433	0.0078433	0.00587091	0.0078433	0.00390627	0.00390627
Diglyphus_difasciatus_Hap_10	0.0078433	0.0078433	0.0078433	0.0078433	0.00587091	0.0078433	0.0078433	0.00390627	0.00390627
Diglyphus_difasciatus_Hap_11	0.0118116	0.0118116	0.0118116	0.0118116	0.0098235	0.0118116	0.0118116	0.0078433	0.0078433	0.0078433
Diglyphus_difasciatus_Hap_12	0.00980708	0.0117912	0.0117912	0.0117912	0.00980708	0.0117912	0.00980708	0.00783079	0.00586228	0.00783079	0.00783079
Diglyphus_difasciatus_Hap_13	0.00587091	0.00587091	0.00587091	0.00587091	0.00390627	0.00587091	0.00587091	0.00587091	0.00587091	0.00587091	0.0098235	0.00980708
Diglyphus_difasciatus_Hap_14	0.0078433	0.00390627	0.00390627	0.00390627	0.00194932	0.00390627	0.00390627	0.0078433	0.0078433	0.0078433	0.0118116	0.0117912	0.00587091
Diglyphus_difasciatus_Hap_15	0.00587091	0.00587091	0.00194932	0.00587091	0.00390627	0.00587091	0.00194932	0.0098235	0.00587091	0.0098235	0.0138076	0.0117912	0.0078433	0.00587091
Diglyphus_difasciatus_Hap_16	0.00587091	0.00587091	0.00587091	0.00587091	0.00390627	0.00587091	0.00587091	0.00194932	0.00194932	0.00194932	0.00587091	0.00586228	0.00390627	0.00587091	0.0078433
Diglyphus_difasciatus_Hap_17	0.0098235	0.00587091	0.00587091	0.00587091	0.00390627	0.00587091	0.00587091	0.0098235	0.0098235	0.0098235	0.0098235	0.00980708	0.00390627	0.00587091	0.0078433	0.0078433
Diglyphus_difasciatus_Hap_18	0.0098235	0.0098235	0.0098235	0.0098235	0.0078433	0.0098235	0.0098235	0.00587091	0.00587091	0.00587091	0.0098235	0.00980708	0.0078433	0.0098235	0.0118116	0.00390627	0.0118116
Diglyphus_difasciatus_Hap_19	0.0078433	0.0078433	0.0078433	0.0078433	0.00587091	0.0078433	0.0078433	0.00390627	0.00390627	0.00390627	0.0078433	0.00783079	0.00587091	0.0078433	0.0098235	0.00194932	0.0098235	0.00587091
Diglyphus_difasciatus_Hap_20	0.0098235	0.00587091	0.00194932	0.00587091	0.00390627	0.00587091	0.00587091	0.0098235	0.0098235	0.0098235	0.0138076	0.0137832	0.0078433	0.00587091	0.00390627	0.0078433	0.0078433	0.0118116	0.0098235
Diglyphus_difasciatus_Hap_21	0.0198074	0.0198074	0.0238642	0.0238642	0.0218317	0.0238642	0.0198074	0.0238642	0.0198074	0.0238642	0.0279542	0.0258621	0.0218317	0.0198074	0.0218317	0.0218317	0.025905	0.0218317	0.0238642	0.0218317
Diglyphus_difasciatus_Hap_22	0.0177913	0.0177913	0.0218317	0.0218317	0.0198074	0.0218317	0.0177913	0.0218317	0.0177913	0.0218317	0.025905	0.0238254	0.0198074	0.0177913	0.0198074	0.0198074	0.0238642	0.0198074	0.0218317	0.0198074	0.00194932
Diglyphus_difasciatus_Hap_23	0.025905	0.025905	0.0300118	0.0300118	0.0279542	0.0300118	0.025905	0.0300118	0.025905	0.0300118	0.0341527	0.0320223	0.0279542	0.025905	0.0279542	0.0279542	0.032078	0.0279542	0.0300118	0.0279542	0.00587091	0.0078433
Diglyphus_difasciatus_Hap_24	0.0238254	0.0238254	0.0279071	0.0279071	0.0258621	0.0279071	0.0238254	0.0279071	0.0238254	0.0279071	0.0320223	0.029915	0.0258621	0.0238254	0.0258621	0.0258621	0.0299605	0.0258621	0.0279071	0.0258621	0.0039015	0.00586228	0.00980708
Diglyphus_difasciatus_Hap_25	0.0218317	0.0218317	0.025905	0.025905	0.0238642	0.025905	0.0218317	0.025905	0.0218317	0.025905	0.0300118	0.0279071	0.0238642	0.0218317	0.0238642	0.0238642	0.0279542	0.0238642	0.025905	0.0238642	0.00587091	0.0078433	0.0118116	0.00980708
Diglyphus_difasciatus_Hap_26	0.021797	0.021797	0.0258621	0.0258621	0.0238254	0.0258621	0.021797	0.0258621	0.021797	0.0258621	0.0299605	0.0278658	0.0238254	0.021797	0.0238254	0.0238254	0.0279071	0.0238254	0.0258621	0.0238254	0.00586228	0.0039015	0.0117912	0.00979643	0.0117912
Diglyphus_difasciatus_Hap_27	0.0218317	0.0218317	0.025905	0.025905	0.0238642	0.025905	0.0218317	0.0218317	0.0177913	0.0218317	0.025905	0.0238254	0.0238642	0.0218317	0.0238642	0.0198074	0.0279542	0.0198074	0.0218317	0.0238642	0.00587091	0.00390627	0.0118116	0.00980708	0.0118116	0.00783079
Diglyphus_difasciatus_Hap_28	0.0218317	0.0218317	0.025905	0.025905	0.0238642	0.025905	0.0218317	0.025905	0.0218317	0.025905	0.0300118	0.0279071	0.0238642	0.0218317	0.0238642	0.0238642	0.0279542	0.0238642	0.025905	0.0238642	0.00587091	0.00390627	0.00390627	0.00980708	0.0118116	0.00783079	0.0078433
Diglyphus_difasciatus_Hap_29	0.0299605	0.0299605	0.0340927	0.0340927	0.0320223	0.0340927	0.0299605	0.0340927	0.0299605	0.0340927	0.0299605	0.0319726	0.0320223	0.0340927	0.0320223	0.0320223	0.0320223	0.0320223	0.0340927	0.0320223	0.0137832	0.0157832	0.0157832	0.0177647	0.0157832	0.0197768	0.0198074	0.0157832
Diglyphus_bimaculatus	0.113492	0.115807	0.111188	0.113492	0.113492	0.115807	0.111188	0.118132	0.115807	0.120469	0.115807	0.118058	0.118132	0.111188	0.108894	0.118132	0.113492	0.118132	0.120469	0.113492	0.108955	0.106667	0.113563	0.106611	0.111254	0.106611	0.106667	0.108955	0.111188
Diglyphus_isaea	0.136534	0.143745	0.143745	0.14133	0.14133	0.143745	0.138926	0.136534	0.134153	0.138926	0.136534	0.13646	0.14133	0.138926	0.14133	0.136534	0.14133	0.136534	0.138926	0.14133	0.124794	0.127136	0.129489	0.124741	0.127136	0.127202	0.122463	0.129489	0.129425	0.148509

## Sheet: Caption
Table. Estimates of Evolutionary Divergence between Sequences
The number of base substitutions per site from between sequences are shown. Analyses were conducted using the Kimura 2-parameter model [1]. This analysis involved 31 nucleotide sequences. Codon positions included were 1st+2nd+3rd+Noncoding. All ambiguous positions were removed for each sequence pair (pairwise deletion option). There were a total of 514 positions in the final dataset. Evolutionary…
1. Kimura M. (1980). A simple method for estimating evolutionary rate of base substitutions through comparative studies of nucleotide sequences. Journal of Molecular Evolution 16:111-120.
2. Kumar S., Stecher G., Li M., Knyaz C., and Tamura K. (2018). MEGA X: Molecular Evolutionary Genetics Analysis across computing platforms. Molecular Biology and Evolution 35:1547-1549.
Disclaimer: Although utmost care has been taken to ensure the correctness of the caption, the caption text is provided "as is" without any warranty of any kind. Authors advise the user to carefully check the caption prior to its use for any purpose and report any errors or problems to the authors immediately (www.megasoftware.net). In no event shall the authors and their employers be liable for a…
